# Supplementary material for: Loss of endocytosis-associated RabGEF1 causes aberrant morphogenesis and altered autophagy in photoreceptors leading to retinal degeneration
Source: PLoS Genet. 2020 Dec 23;16(12):e1009259. doi: 10.1371/journal.pgen.1009259 (PMC7790415; doi:10.1371/journal.pgen.1009259)
Supplement: S1 Table — Gene-level quantification in counts per million (CPM; average of biological replicates) of Rabs and associated GEFs, GAPs and co-factors in the mouse retina, and flow sorted photoreceptors (FSPR)—rod and S-cone-like. Rabgef1 is highlighted and in bold to indicate its characteristic gene expression pattern during photoreceptor development. Data was extracted from Kim et al. 2016. (XLSX) [file pgen.1009259.s009.xlsx]

## Sheet: Retina Development
S1 Table: RNA-expression of Rab family genes in mammalian retina (E11-P28) and isolated flow-sorted photoreceptors (P2-P8).
Gene Name	E11.Retina	E12.Retina	E14.Retina	E16.Retina	P0.Retina	P4.Retina	P6.Retina	P10.Retina	P14.Retina	P28.Retina
Rab1a	220.854	232.395	229.044	275.71	241.414	320.723	302.736	263.45	263.949	244.543
Rab1b	63.4761	50.6748	73.354	65.2684	72.1458	63.9379	68.6519	63.1385	61.8048	54.2428
Rab2a	129.964	134.667	180.877	220.212	223.893	288.092	270.51	215.743	184.206	118.728
Rab2b	49.6564	61.6155	65.1061	74.0645	95.0326	119.932	116.529	110.091	91.9288	69.4271
Rab3a	3.8419	5.3521	18.4915	48.2245	54.751	102.162	128.748	166.776	213.739	157.265
Rab3b	7.01604	4.58291	7.01402	14.1755	15.3389	13.7662	14.7207	10.2521	7.17563	3.10548
Rab3c	1.30962	3.24724	22.9043	84.1532	85.3132	113.445	110.268	150.806	216.421	169.432
Rab3d	4.03706	5.17992	10.4273	15.346	11.433	13.9084	11.7607	6.43887	5.28906	3.71116
Rab3gap1	95.7571	107.649	110.137	152.398	151.215	190.903	167.009	201.14	161.29	239.196
Rab3gap2	44.8079	45.0493	57.1765	54.3084	71.4429	69.7454	80.1617	96.3965	83.1317	88.6853
Rab3il1	9.51413	6.15663	5.35559	4.29287	3.32295	5.92927	6.34728	6.75897	5.40331	4.07446
Rab3ip	25.33	23.4009	32.0078	34.6826	24.5889	23.2203	29.0918	35.9964	39.5421	42.3701
Rab4a	11.3257	7.94412	11.3729	9.67266	11.3188	13.1529	15.2372	19.5831	20.1946	22.2848
Rab4b	14.5309	15.2636	17.5352	20.1156	24.637	30.0704	30.1742	33.7243	26.4492	30.3133
Rab5a	66.0561	71.6579	71.9295	91.2427	91.2153	109.46	109.428	97.4935	106.734	75.9745
Rab5a-ps	0.0143973	0	0.0336279	0.0146965	0.0944625	0.0151712	0.0296068	0.0327875	0.0478138	0.028699
Rab5b	70.1501	75.282	92.8605	105.291	110.783	149.6	149.996	136.398	127.085	99.6731
Rab5c	57.0953	41.6317	66.8337	64.4708	70.4701	67.6764	71.439	67.6905	73.8479	60.9755
Rab6a	112.307	127.631	160.672	246.098	192.309	268.186	267.925	236.418	286.278	213.335
Rab6b	30.5584	38.5617	134.317	226.33	169.45	220.16	235.831	211.8	341.396	228.72
Rab7	148.823	143.052	178.135	188.782	190.776	206.076	211.027	196.159	237.24	189.284
Rab7b	0.452642	0.144416	0.0189283	0.0412035	0.493754	1.087	2.24078	2.46308	1.19628	1.79532
Rab8a	87.2214	91.2443	86.7853	82.3066	74.2849	82.3214	79.2262	53.3955	40.1809	39.2233
Rab8b	68.1908	69.0682	60.1493	68.6404	68.894	59.672	55.0108	38.0169	33.1179	26.9665
Rab9	23.0426	23.6518	19.3619	23.8468	20.5998	24.6342	21.404	19.3366	16.7252	18.2936
Rab9b	0.721983	1.42868	10.192	18.7076	19.7092	24.3025	23.4411	21.8439	21.5717	13.39
Rab9b-ps1	0.00741157	0.0155191	0	0	0	0.0317976	0	0	0	0
Rab10	143.695	158.804	169.068	208.249	154.06	180.665	159.215	117.687	120.357	93.4532
Rab10os	12.7695	13.8022	12.3398	21.7618	20.5983	28.2986	33.2087	38.7586	38.1993	47.5006
Rab11a	83.7054	98.9113	104.578	139.427	116.487	138.95	120.886	94.1015	90.1194	68.0113
Rab11b	107.565	89.3476	137.075	143.547	147.919	111.33	118.269	115.097	112.602	103.552
Rab11b-ps2	8.58101	5.0279	8.02424	6.62103	7.76654	3.66296	6.31206	6.03507	10.3287	7.03099
Rab11fip1	14.9434	10.1244	7.23963	6.55934	3.93209	2.82106	2.50917	2.49823	2.97781	4.50271
Rab11fip2	27.4857	35.2334	36.0099	54.002	83.3216	81.0023	72.235	53.8931	64.7661	45.087
Rab11fip3	50.041	49.439	62.8344	54.6049	41.3464	35.8941	51.6034	65.3947	73.0649	84.2983
Rab11fip4	59.9355	55.9644	104.497	206.309	256.894	138.811	101.145	67.8238	106.57	83.6176
Rab11fip4os1	0.0396587	0.0731552	0.0564174	0.224364	0.386549	0.282887	0.320966	0.134542	0.0812672	0.112882
Rab11fip4os2	0	0	0.0210885	0.0297342	0.255308	0.0218914	0.0348911	0.011111	0.114891	0.0464355
Rab11fip5	2.28479	2.99143	4.77447	12.7726	14.983	21.2148	24.9034	23.2382	38.0416	30.1273
Rab12	33.1152	32.5517	30.4744	42.3173	63.5527	67.7708	70.5602	65.5151	63.1521	50.2709
Rab13	11.3109	11.4559	9.55633	9.52995	8.90262	7.64556	4.80389	4.35553	3.73786	5.06934
Rab14	179.843	221.381	178.277	235.785	208.129	265.462	264.9	211.42	228.668	248.022
Rab15	13.9833	31.5759	74.2303	44.4674	27.2235	25.2967	24.3675	20.1437	23.9601	16.623
Rab17	0.188856	0.24099	0.076747	0.0435938	0.224802	0.711187	0.453062	0.0962369	0.0861352	0.0295817
Rab18	93.9507	91.1239	92.1287	129.353	123.983	168.062	158.292	148.508	140.117	119.939
Rab19	0.137017	0.137912	0.0541859	0.0658331	0.055944	0.0146582	0.0821206	0.118594	0.243254	0.300798
Rab20	0.193869	0.175238	0.0688172	0.330228	0.699059	0.881104	0.803185	0.796494	0.856757	0.99155
Rab21	23.8206	25.1017	27.6739	33.1771	19.019	22.1869	22.9778	30.5752	37.477	34.8453
Rab22a	37.0817	40.7994	42.6974	52.4799	40.7197	40.8069	43.4199	41.6012	42.5789	39.8284
Rab23	37.9789	42.6771	39.3506	34.7176	29.3327	23.578	18.85	25.6581	21.6446	18.368
Rab24	26.4649	26.3125	28.6118	32.3495	39.0085	35.4553	34.8668	36.6007	22.1069	26.2079
Rab25	0.412854	0.108131	0.23653	0.108186	0.40908	0.381224	0.335689	0.0408436	0.0167794	0.143619
Rab26	0.30184	0.154161	0.310021	0.166327	0.218703	0.396717	0.632282	1.13099	1.14246	1.80541
Rab26os	7.55756	5.77041	5.10353	3.34368	2.94635	3.05758	3.12907	2.45643	2.32924	3.82988
Rab27a	7.87152	5.8909	2.04336	2.51913	3.05364	7.24612	8.79783	10.7593	6.53975	7.93365
Rab27b	7.59831	3.85994	1.38388	4.26073	5.41076	12.6875	15.8349	21.1763	29.2771	23.2765
Rab28	39.4687	40.7892	42.8341	53.55	58.6843	90.4275	117.813	177.574	124.829	189.54
Rab29	3.80433	3.12066	3.05368	2.38636	2.49564	1.81258	1.27149	1.59793	1.68633	1.80157
Rab30	16.9461	29.597	25.0152	25.4004	28.048	40.8235	57.9993	54.8729	59.3273	63.8585
Rab31	39.634	32.3605	28.2755	30.6234	27.3611	24.1362	22.1842	18.466	16.9076	4.90011
Rab32	2.79049	2.62121	1.65375	1.12692	0.534655	0.686739	0.721676	1.11621	0.798795	0.386419
Rab33a	1.58062	1.46054	4.08021	7.55085	6.77207	7.21304	7.23663	5.17734	4.76594	3.75623
Rab33b	13.7965	14.8767	15.5173	19.1816	18.112	15.5127	15.2966	19.6069	22.816	17.8777
Rab34	42.3297	41.6861	38.896	36.569	48.3208	36.9421	35.1451	30.9645	20.133	15.4558
Rab35	49.927	48.6272	61.739	65.107	51.0586	46.4864	43.2554	35.6465	39.5222	34.5737
Rab36	18.9367	17.5966	20.7834	18.383	22.1073	11.9271	11.5996	15.4105	12.6497	8.97349
Rab37	0.390791	0.345143	0.382852	0.300667	0.51723	0.34601	0.533471	1.59596	2.28269	5.41217
Rab38	12.2225	11.0158	4.39154	2.31591	0.106718	0.218393	0.321895	0.541509	1.88942	0.635821
Rab39	1.53809	2.52005	4.1253	5.74472	3.32264	3.31575	3.26149	2.12797	2.02123	3.01091
Rab39b	24.6439	29.5731	32.3533	45.6077	35.2226	39.6324	44.122	52.4817	48.8021	40.6275
Rab40b	0.660762	1.30607	0.885178	1.34343	1.63903	3.44205	2.06633	5.85101	4.19058	2.05981
Rab40c	25.0158	20.7786	35.0218	36.753	25.1918	22.9178	30.8654	37.4587	35.7774	30.0693
Rab42	0.0650622	0	0.114072	0.0788118	0.11219	0.157423	0.194797	0.178675	0.32044	0.19509
Rab43	15.2195	13.0639	16.1586	16.806	24.4965	18.612	24.9294	62.7591	64.1607	48.2812
Rab44	0.136966	0.193788	0.0102336	0.00921243	0.0293041	0.340411	0.228954	0.235222	0.289815	0.0377036
Rabac1	12.9161	8.94447	20.0987	25.9078	32.0093	24.7525	34.3455	43.5323	42.3937	53.3939
Rabep1	79.966	83.4357	88.4831	108.102	88.1862	106.496	112.761	119.264	127.61	115.764
Rabep2	9.1673	4.79141	9.57149	7.07105	5.93305	3.16142	5.18962	7.52515	6.64844	11.3003
Rabepk	21.817	17.3426	19.1043	15.6654	18.2371	30.7287	40.5118	39.7737	19.8363	15.7721
Rabgap1	88.0694	104.844	102.091	112.946	126.507	136.327	137.114	145.8	117.025	100.683
Rabgap1l	17.4859	22.4716	15.5276	31.3409	41.0222	50.6442	60.4074	99.1077	110.289	89.3975
Rabgef1	19.7936	23.2015	22.6721	27.0823	24.6053	32.2576	58.0985	162.009	127.975	509.293
Rabggta	13.89	11.2963	15.2144	14.2117	17.5396	15.0848	18.4859	22.1189	19.5013	22.4277
Rabggtb	54.6863	60.7594	44.2435	48.3856	40.3509	53.4453	55.4932	46.1867	34.4737	38.6664
Rabif	28.4558	24.8211	32.1791	34.5237	27.7497	34.6564	33.0681	36.8685	31.1218	36.9903
Rabl2	147.178	164.134	148.403	184.249	199.847	321.6	331.254	248.632	135.435	213.069
Rabl3	27.1622	26.5275	20.8149	18.5111	23.6755	20.8448	23.9696	26.3978	21.6335	19.9528
Rabl6	120.31	127.614	100.483	105.597	118.305	119.644	104.934	95.71	79.1612	85.0744

## Sheet: FSPR Rod Development
Gene Name	P2.Rods	P4.Rods	P6.Rods	P10.Rods	P14.Rods	P28.Rods
Rab1a	254.847	299.673	298.376	244.444	251.18	281.402
Rab1b	74.106	53.9787	63.8904	63.5514	49.1799	39.2925
Rab2a	237.912	240.911	247.596	153.406	110.948	77.2019
Rab2b	65.0509	71.6398	76.8002	69.0238	53.0737	33.2923
Rab3a	57.1137	71.4718	91.2635	159.258	145.628	100.229
Rab3b	3.2281	1.66018	2.59678	1.34049	0.874049	0.148307
Rab3c	14.5546	14.7904	17.1467	15.5225	9.17069	1.2218
Rab3d	20.7594	13.2475	14.7407	2.06849	1.34951	1.09374
Rab3gap1	209.244	229.79	183.665	102.062	109.742	95.294
Rab3gap2	73.7675	75.6661	67.7562	29.8726	26.0379	13.9166
Rab3il1	5.56717	6.24512	9.42313	5.25274	5.48579	2.8519
Rab3ip	24.6474	22.3851	26.9133	44.7553	44.4509	37.6503
Rab4a	11.3393	10.1943	13.1786	22.864	26.6371	28.3008
Rab4b	22.5808	22.4775	31.5699	31.379	22.7802	20.0187
Rab5a	115.111	124.374	135.307	90.1935	88.9773	75.0364
Rab5a-ps	0.0190606	0	0	0	0.111707	0.0330471
Rab5b	99.7838	105.443	102.617	71.4193	53.7403	30.4015
Rab5c	58.8559	47.7036	63.4177	90.4938	65.2667	77.549
Rab6a	181.523	220.874	228.298	146.89	110.952	58.9349
Rab6b	87.2228	90.4173	83.7222	99.2483	97.8326	94.9175
Rab7	197.233	143.802	185.456	166.427	135.87	120.522
Rab7b	0.497116	0.917325	1.88037	1.29984	0.424562	0.0124598
Rab8a	76.1758	57.1523	62.564	59.3339	56.5247	46.4431
Rab8b	65.8607	70.4032	61.6057	17.804	13.7504	5.95112
Rab9	31.4269	31.1406	31.2017	15.6027	13.1459	11.2189
Rab9b	6.05928	6.12735	4.99772	2.33627	1.27365	0.0842304
Rab9b-ps1	0	0	0.0138528	0.0112851	0	0.00847514
Rab10	131.897	154.782	131.658	70.4429	67.4571	49.5994
Rab10os	36.689	33.4027	44.7409	38.4546	32.9984	32.6983
Rab11a	106.765	106.799	98.7418	62.3025	56.5826	48.1798
Rab11b	140.559	94.2023	121.343	125.329	102.581	101.482
Rab11b-ps2	4.99997	7.79211	4.2314	3.43591	3.81891	4.14692
Rab11fip1	4.80901	3.89577	3.36426	1.62431	1.38446	1.15599
Rab11fip2	59.7317	65.5616	63.9321	32.7167	26.4827	16.5315
Rab11fip3	43.3645	45.5882	41.8247	42.2404	45.6161	25.7429
Rab11fip4	117.517	61.4973	57.8796	14.4662	9.95587	2.15046
Rab11fip4os1	0.216255	0.260125	0.17093	0.0186642	0.0128617	0.006481
Rab11fip4os2	0.307471	0.289604	0.233942	0	0	0
Rab11fip5	15.377	13.4418	17.5856	13.221	11.2723	6.39447
Rab12	59.579	53.2844	59.3615	29.8307	21.3455	7.83293
Rab13	7.36585	5.00622	3.81659	2.01882	1.27785	0.679638
Rab14	260.079	270.88	266.667	145.985	138.276	136.832
Rab15	16.0073	7.78629	8.2498	2.74565	1.45328	0.250885
Rab17	0.424298	0.540881	0.35993	0.0228905	0.00810565	0
Rab18	131.754	154.356	156.558	134.028	137.592	123.904
Rab19	0.0771304	0.0654868	0.104445	0.0612626	0.104614	0.0268197
Rab20	0.989261	0.837259	0.685896	0.384347	0.199922	0.0250936
Rab21	25.4625	27.8704	25.9901	22.2994	25.0182	15.1953
Rab22a	52.901	44.2882	49.8411	31.8198	28.1968	28.0955
Rab23	19.8606	21.6687	18.6558	8.99649	7.94967	3.32615
Rab24	46.4156	33.9135	35.0763	33.3778	26.2099	20.0238
Rab25	0.141939	0.446643	0.151754	0	0.242015	0
Rab26	0.151252	0.363499	0.340765	0.115004	0.093698	0.0435325
Rab26os	1.96524	1.44758	1.49136	1.38966	0.685814	0.213958
Rab27a	7.74358	9.6061	8.11383	4.83837	4.23925	1.22079
Rab27b	5.47758	5.64155	5.05257	4.23368	2.78653	0.695968
Rab28	109.665	150.22	155.393	274.134	312.008	329.077
Rab29	1.72158	0.907445	1.1553	0.70219	0.55039	0.101781
Rab30	41.7649	52.332	58.2173	46.227	63.1704	50.0666
Rab31	8.90698	9.27498	8.75602	3.60021	1.66077	0.337733
Rab32	0.63246	0.483716	0.433194	0.260054	0.197844	0.0211747
Rab33a	2.44244	1.39711	2.36717	1.33009	0.51363	0.0327598
Rab33b	13.0002	10.4973	10.6814	5.30191	5.3159	1.1068
Rab34	42.5191	31.7084	31.0224	6.78957	4.02969	1.02486
Rab35	49.8248	42.1349	39.1471	16.6119	14.9356	8.59935
Rab36	10.098	7.48583	8.27121	6.50757	3.43528	0.340062
Rab37	0.220897	0.292717	0.343618	1.40825	2.7233	5.01583
Rab38	0.0693534	0.0493536	0.21798	0.953588	0.848459	0.0216443
Rab39	8.10738	5.50005	5.10289	1.12459	2.10464	1.873
Rab39b	26.9169	37.5898	38.8408	35.5752	34.9104	30.9702
Rab40b	2.01276	1.15111	1.08048	1.30328	1.15244	0.0170299
Rab40c	35.7042	25.6743	29.8346	21.2668	19.2643	13.9211
Rab42	0.117523	0.168122	0.0555393	0.0860572	0.177992	0.0200846
Rab43	38.3786	41.3053	51.6379	41.9004	41.4136	20.9431
Rab44	0.273256	0.229722	0.760028	0.200938	0.113691	0.0373451
Rabac1	38.1207	33.2381	41.9192	86.8922	75.9316	67.4393
Rabep1	95.9993	121.642	113.254	92.5201	93.0884	106.643
Rabep2	8.87608	6.7535	7.24402	4.51399	3.93895	2.76145
Rabepk	34.6612	44.5571	53.2303	41.6694	20.8035	14.6692
Rabgap1	116.097	171.209	142.743	79.6301	69.671	56.4111
Rabgap1l	38.8798	58.7357	82.7639	77.6742	72.7776	68.8306
Rabgef1	37.7641	45.4704	45.857	95.8141	154.874	128.064
Rabggta	18.9361	19.6458	21.2565	12.9817	10.7202	6.13473
Rabggtb	58.8211	57.7351	57.2069	51.2114	51.5597	46.0023
Rabif	20.5511	25.7562	23.2659	35.2232	37.7819	36.3434
Rabl2	338.913	318.379	304.968	242.974	223.812	170.806
Rabl3	22.1885	23.8855	27.0303	15.4473	18.0854	16.5803
Rabl6	102.627	92.0158	85.2842	47.6329	40.4355	17.9468

## Sheet: FSPR NRL-KO S-Cone-like Develop
Gene Name	P2.S Like Cones	P4.S Like Cones	P6.S Like Cones	P10.S Like Cones	P14.S Like Cones	P28.S Like Cones
Rab1a	286.33	281.624	290.346	276.124	254.078	230.265
Rab1b	92.7112	72.6016	83.8977	62.177	58.8814	45.9151
Rab2a	297.304	269.696	276.857	255.618	205.989	138.039
Rab2b	84.652	118.022	116.781	100.631	78.9608	66.1201
Rab3a	92.8875	85.0447	145.507	191.555	244.879	184.979
Rab3b	4.86944	2.12629	1.06962	0.602183	0.478516	0.272675
Rab3c	10.1312	18.2925	15.9167	13.8388	6.59904	4.6189
Rab3d	22.456	18.8748	23.6307	14.7826	8.73609	8.10302
Rab3gap1	219.841	222.173	254.926	262.634	371.191	427.771
Rab3gap2	100.256	81.3791	87.3588	70.4301	65.9301	60.2973
Rab4a	14.4824	11.6285	15.6412	18.306	21.325	18.1358
Rab4b	38.4219	26.5327	38.5789	27.717	27.8256	32.6256
Rab5a	108.174	106.316	108.866	122.23	107.038	84.0703
Rab5b	107.732	109.158	117.059	93.2786	87.3966	79.0593
Rab5c	85.0453	65.8374	76.9476	64.2408	66.6722	46.6045
Rab6a	167.695	168.837	195.842	198.923	161.186	113.877
Rab6b	97.8478	97.7049	129.408	120.007	131.318	117.611
Rab7	204.716	234.554	202.121	204.178	154.439	147.467
Rab7b	0.127353	1.0778	1.06609	1.00087	0.804358	0.513855
Rab8a	68.5807	93.1537	74.2249	65.7373	54.7657	48.6972
Rab8b	27.9692	37.1567	37.4847	32.3447	26.3107	15.7764
Rab9	34.3568	33.9924	29.8597	29.2553	27.8361	28.6672
Rab9b	4.61069	5.21524	6.4938	7.11977	3.01706	2.63559
Rab10	113.326	116.794	106.295	91.4596	82.9461	74.0511
Rab10os	35.2591	35.2577	44.5598	47.1172	50.457	56.4484
Rab11fip1	4.86289	4.13132	3.95807	3.3711	4.64079	5.04683
Rab11fip2	31.5514	49.6972	47.2524	44.5168	42.8399	39.8027
Rab11fip3	48.6796	41.2168	58.7067	50.4237	53.6408	60.2841
Rab11fip4	68.2444	72.5808	41.0082	27.2453	25.0143	6.85346
Rab11fip4os1	0.0251909	0.229113	0.0974014	0.0959253	0.0509006	0.113301
Rab11fip4os2	0.113825	0.0241179	0.00534352	0.103131	0.019279	0.0205158
Rab11fip5	15.7737	13.5353	20.1929	18.1699	16.8126	14.6709
Rab11a	132.419	142.491	116.064	108.927	85.0562	60.7168
Rab11b	174.547	114.321	130.148	109.277	93.6336	75.2637
Rab11b-ps2	3.70415	6.40773	7.95445	7.09528	6.53882	5.0514
Rab12	52.8592	57.8279	60.8142	52.6243	52.8602	33.9738
Rab13	7.91957	6.10872	3.55239	3.48504	4.24503	7.28698
Rab14	222.596	253.42	275.786	251.049	210.76	194.934
Rep15	2.56825	1.989	1.48389	1.83925	0.98465	1.74548
Rab15	9.2689	8.68333	8.83336	7.38615	1.7625	1.30483
Rab17	0.644597	0.853708	0.256589	0.188415	0.0541855	0.0176357
Rab18	129.818	138.656	152.453	145.682	152.793	135.535
Rab19	0.120309	0.0967049	0.0541781	0.192813	0.22867	0.237559
Rab20	0.97152	0.919726	0.680211	0.596202	0.312822	0.0507561
Rab21	23.6831	23.7293	26.5719	31.4329	34.2832	29.1918
Rab22a	46.3528	47.0635	46.9266	41.042	38.1796	31.1974
Rab23	19.9446	19.8448	19.5235	18.2845	19.0213	16.7922
Rab24	68.0453	45.541	39.7845	36.3135	33.3999	33.1568
Rab25	0.275911	0.365832	0.0633135	0.121242	0.0102024	0.0174473
Rab26	0.329625	0.0920775	0.221221	0.338651	0.475814	0.543587
Rab26os	6.21747	3.97185	3.30677	5.15719	5.81879	8.30553
Rab27a	7.16184	8.63939	14.9452	14.0984	11.3919	14.6106
Rab27b	6.31167	7.89575	13.6755	41.052	71.8385	60.0266
Rab28	111.604	103.993	128.819	150.293	179.323	221.973
Rab29	2.58483	2.36336	1.43281	0.827227	0.470641	0.585873
Rab30	22.3304	36.5556	36.662	52.9204	66.2463	94.1347
Rab31	9.93913	11.1946	11.0405	6.60428	4.14353	3.11814
Rab32	0.594639	0.758516	0.478637	0.364519	0.0425975	0.0377733
Rab33a	3.71361	2.55519	2.43781	1.40527	1.38961	1.5633
Rab33b	11.2369	13.4358	10.5922	11.7284	12.4604	11.3737
Rab34	57.4817	45.4724	41.2631	34.2094	27.848	23.4298
Rab35	51.9641	43.2306	43.2172	32.7432	25.5399	20.8032
Rab36	10.3711	8.00537	10.9778	12.9652	16.4544	12.3914
Rab37	0.429119	0.221727	0.216826	0.469808	0.638505	0.975697
Rab38	0.29945	0.102906	0.15811	0.474491	0.147799	0.132355
Rab39	1.75918	1.18735	0.864962	0.492424	1.09618	1.87776
Rab39b	16.7973	25.803	33.6318	36.0006	39.1701	35.2097
Rab40b	1.55829	1.24643	1.56088	1.88709	2.09233	3.86156
Rab40c	35.3523	34.2013	35.9783	31.4389	29.4005	24.6624
Rab42	0.0956648	0.168881	0.154183	0.176679	0.186891	0.285071
Rab43	52.9308	17.3724	30.2505	27.4753	31.2745	24.2218
Rab44	0.00824604	0.147656	0.181236	0.305267	0.507291	0.355107
Rabac1	72.0401	42.1504	62.1172	57.6684	82.5661	60.0375
Rabepk	48.1874	51.4853	78.0465	76.6692	44.7702	31.0854
Rabggta	30.387	22.6081	27.9561	25.7921	28.9984	26.7502
Rabggtb	90.3316	73.9472	62.8945	74.8498	83.539	94.5169
Rabgap1	85.7766	145.664	115.365	118.551	75.2487	79.1195
Rabgap1l	15.8881	31.9248	31.2328	46.7901	48.7809	86.7929
Rabgef1	40.5243	34.4138	48.8989	84.7002	137.645	268.927
Rabif	29.4903	30.0048	35.0076	38.2054	44.1743	49.2124
Rabep1	78.7064	99.9467	97.4373	98.0419	82.3192	91.2074
Rabep2	10.3012	7.66446	9.10599	7.86909	10.3538	8.72667
