# Supplementary material for: Loss of endocytosis-associated RabGEF1 causes aberrant morphogenesis and altered autophagy in photoreceptors leading to retinal degeneration
Source: PLoS Genet. 2020 Dec 23;16(12):e1009259. doi: 10.1371/journal.pgen.1009259 (PMC7790415; doi:10.1371/journal.pgen.1009259)
Supplement: S2 Table — All identified protein species are listed with peptide spectral match (PSM) counts from control and Rabgef1-/- samples. Fold change is calculated by dividing PSM counts from Rabgef1-/- samples to controls. (XLSX) [file pgen.1009259.s010.xlsx]

## Sheet: Supplementary Table 2
S2 Table: Mass spectrometry based proteomic characterization of endosomal vesicular fractions from control and Rabgef1-/- retina
Symbol	Description	Control PSM	Rabgef1-KO PSM	FoldChange	log2 Fold Change
Prrc2c	proline-rich coiled-coil 2C	0	5	Inf	Inf
Vwa5a	von Willebrand factor A domain containing 5A	0	3	Inf	Inf
Apoe	apolipoprotein E	1	4	4	2
Gfap	glial fibrillary acidic protein	7	23	3.28571	1.71621
Rpl11	ribosomal protein L11	5	15	3	1.58496
Aimp1	aminoacyl tRNA synthetase complex-interacting multifunctional protein 1	1	3	3	1.58496
Gstm5	glutathione S-transferase, mu 5	2	6	3	1.58496
Smarca2	SWI/SNF related, matrix associated, actin dependent regulator of chromatin, subfamily a, member 2	1	3	3	1.58496
Myh14	myosin, heavy polypeptide 14	2	5	2.5	1.32193
Naca	nascent polypeptide-associated complex alpha polypeptide	5	11	2.2	1.1375
Cfl1	cofilin 1, non-muscle	7	14	2	1
Eif2s2	eukaryotic translation initiation factor 2, subunit 2 (beta)	2	4	2	1
Smarca1	SWI/SNF related, matrix associated, actin dependent regulator of chromatin, subfamily a, member 1	3	6	2	1
Cryz	crystallin, zeta	3	6	2	1
Smarca4	SWI/SNF related, matrix associated, actin dependent regulator of chromatin, subfamily a, member 4	2	4	2	1
Ugp2	UDP-glucose pyrophosphorylase 2	2	4	2	1
Mia3	melanoma inhibitory activity 3	2	4	2	1
Ewsr1	Ewing sarcoma breakpoint region 1	9	17	1.88889	0.917538
Hp1bp3	heterochromatin protein 1, binding protein 3	5	9	1.8	0.847997
Parp1	poly (ADP-ribose) polymerase family, member 1	5	9	1.8	0.847997
Hist1h1e	histone cluster 1, H1e	9	16	1.77778	0.830075
Nap1l4	nucleosome assembly protein 1-like 4	4	7	1.75	0.807355
Obp1a	odorant binding protein IA	4	7	1.75	0.807355
Rab2a	RAB2A, member RAS oncogene family	13	22	1.69231	0.758992
Dynlrb1	dynein light chain roadblock-type 1	3	5	1.66667	0.736966
Hist1h1c	histone cluster 1, H1c	9	15	1.66667	0.736966
Hist1h1d	histone cluster 1, H1d	9	15	1.66667	0.736966
Rnh1	ribonuclease/angiogenin inhibitor 1	3	5	1.66667	0.736966
Rpsa	ribosomal protein SA	8	13	1.625	0.70044
Rps3a1	ribosomal protein S3A1	13	20	1.53846	0.621488
Rps23	ribosomal protein S23	2	3	1.5	0.584963
A2m	alpha-2-macroglobulin	2	3	1.5	0.584963
Actr1b	ARP1 actin-related protein 1B, centractin beta	2	3	1.5	0.584963
Cab39	calcium binding protein 39	2	3	1.5	0.584963
Gspt1	G1 to S phase transition 1	2	3	1.5	0.584963
Fabp3	fatty acid binding protein 3, muscle and heart	2	3	1.5	0.584963
Hsph1	heat shock 105kDa/110kDa protein 1	2	3	1.5	0.584963
Itgav	integrin alpha V	4	6	1.5	0.584963
Paics	phosphoribosylaminoimidazole carboxylase, phosphoribosylaminoribosylaminoimidazole, succinocarboxamide synthetase	2	3	1.5	0.584963
Fip1l1	FIP1 like 1 (S. cerevisiae)	4	6	1.5	0.584963
Ruvbl2	RuvB-like protein 2	6	9	1.5	0.584963
Scfd1	Sec1 family domain containing 1	2	3	1.5	0.584963
Txnrd1	thioredoxin reductase 1	2	3	1.5	0.584963
Vps29	VPS29 retromer complex component	4	6	1.5	0.584963
Atp5c1	ATP synthase, H+ transporting, mitochondrial F1 complex, gamma polypeptide 1	4	6	1.5	0.584963
Rplp2	ribosomal protein, large P2	21	30	1.42857	0.514573
Ctsd	cathepsin D	7	10	1.42857	0.514573
Hint1	histidine triad nucleotide binding protein 1	7	10	1.42857	0.514573
Hist1h1a	histone cluster 1, H1a	7	10	1.42857	0.514573
Pgd	phosphogluconate dehydrogenase	5	7	1.4	0.485427
Atic	5-aminoimidazole-4-carboxamide ribonucleotide formyltransferase/IMP cyclohydrolase	5	7	1.4	0.485427
Cltb	clathrin, light polypeptide (Lcb)	5	7	1.4	0.485427
Atp2a2	ATPase, Ca++ transporting, cardiac muscle, slow twitch 2	5	7	1.4	0.485427
Tpd52	tumor protein D52	5	7	1.4	0.485427
Rpl22	ribosomal protein L22	6	8	1.33333	0.415037
Rpl24	ribosomal protein L24	9	12	1.33333	0.415037
Rad21	RAD21 cohesin complex component	3	4	1.33333	0.415037
Fabp7	fatty acid binding protein 7, brain	9	12	1.33333	0.415037
Nae1	NEDD8 activating enzyme E1 subunit 1	3	4	1.33333	0.415037
Nolc1	nucleolar and coiled-body phosphoprotein 1	3	4	1.33333	0.415037
Ranbp1	RAN binding protein 1	3	4	1.33333	0.415037
Rab5a	RAB5A, member RAS oncogene family	3	4	1.33333	0.415037
Srsf5	serine/arginine-rich splicing factor 5	6	8	1.33333	0.415037
U2surp	U2 snRNP-associated SURP domain containing	3	4	1.33333	0.415037
Rbmx	RNA binding motif protein, X chromosome	17	22	1.29412	0.371969
Rps8	ribosomal protein S8	14	18	1.28571	0.36257
Rps2	ribosomal protein S2	4	5	1.25	0.321928
Rps21	ribosomal protein S21	8	10	1.25	0.321928
Arpc1a	actin related protein 2/3 complex, subunit 1A	4	5	1.25	0.321928
Prkcsh	protein kinase C substrate 80K-H	8	10	1.25	0.321928
Obp1b	odorant binding protein IB	4	5	1.25	0.321928
Psmb1	proteasome (prosome, macropain) subunit, beta type 1	4	5	1.25	0.321928
Psmb6	proteasome (prosome, macropain) subunit, beta type 6	8	10	1.25	0.321928
Rab5c	RAB5C, member RAS oncogene family	4	5	1.25	0.321928
Srsf4	serine/arginine-rich splicing factor 4	4	5	1.25	0.321928
Nans	N-acetylneuraminic acid synthase (sialic acid synthase)	4	5	1.25	0.321928
Atp1a1	ATPase, Na+/K+ transporting, alpha 1 polypeptide	98	122	1.2449	0.316027
Atp1a2	ATPase, Na+/K+ transporting, alpha 2 polypeptide	63	78	1.2381	0.308122
Psma7	proteasome (prosome, macropain) subunit, alpha type 7	13	16	1.23077	0.29956
Pgam2	phosphoglycerate mutase 2	9	11	1.22222	0.289507
Basp1	brain abundant, membrane attached signal protein 1	73	89	1.21918	0.285909
Rps24	ribosomal protein S24	5	6	1.2	0.263034
Cap1	CAP, adenylate cyclase-associated protein 1 (yeast)	5	6	1.2	0.263034
Psma8	proteasome (prosome, macropain) subunit, alpha type, 8	5	6	1.2	0.263034
Pdia6	protein disulfide isomerase associated 6	5	6	1.2	0.263034
Hspd1	heat shock protein 1 (chaperonin)	21	25	1.19048	0.251539
Atp1a4	ATPase, Na+/K+ transporting, alpha 4 polypeptide	32	38	1.1875	0.247928
Rbmxl1	RNA binding motif protein, X-linked like-1	17	20	1.17647	0.234465
Syt2	synaptotagmin II	17	20	1.17647	0.234465
Acot7	acyl-CoA thioesterase 7	6	7	1.16667	0.222392
Fh1	fumarate hydratase 1	6	7	1.16667	0.222392
Srsf6	serine/arginine-rich splicing factor 6	6	7	1.16667	0.222392
Stmn1	stathmin 1	6	7	1.16667	0.222392
Slc25a4	solute carrier family 25 (mitochondrial carrier, adenine nucleotide translocator), member 4	13	15	1.15385	0.206451
Des	desmin	7	8	1.14286	0.192645
Puf60	poly-U binding splicing factor 60	14	16	1.14286	0.192645
Snd1	staphylococcal nuclease and tudor domain containing 1	7	8	1.14286	0.192645
Rps19	ribosomal protein S19	8	9	1.125	0.169925
Ctnnb1	catenin (cadherin associated protein), beta 1	8	9	1.125	0.169925
Nefm	neurofilament, medium polypeptide	8	9	1.125	0.169925
Erp29	endoplasmic reticulum protein 29	9	10	1.11111	0.152003
Ddah1	dimethylarginine dimethylaminohydrolase 1	9	10	1.11111	0.152003
Psma1	proteasome (prosome, macropain) subunit, alpha type 1	9	10	1.11111	0.152003
Syt1	synaptotagmin I	27	30	1.11111	0.152003
Rpl7a	ribosomal protein L7A	10	11	1.1	0.137504
Atp12a	ATPase, H+/K+ transporting, nongastric, alpha polypeptide	30	33	1.1	0.137504
Chd4	chromodomain helicase DNA binding protein 4	11	12	1.09091	0.125531
Rack1	receptor for activated C kinase 1	11	12	1.09091	0.125531
Ran	RAN, member RAS oncogene family	13	14	1.07692	0.106915
Palm	paralemmin	13	14	1.07692	0.106915
Atp2b4	ATPase, Ca++ transporting, plasma membrane 4	15	16	1.06667	0.0931094
Lmnb1	lamin B1	16	17	1.0625	0.0874628
Ppia	peptidylprolyl isomerase A	52	55	1.05769	0.08092
Ppib	peptidylprolyl isomerase B	24	25	1.04167	0.0588937
Psmc1	protease (prosome, macropain) 26S subunit, ATPase 1	3	3	1	0
Rps20	ribosomal protein S20	5	5	1	0
Rpl19	ribosomal protein L19	15	15	1	0
Rpl21	ribosomal protein L21	7	7	1	0
Rpl23a	ribosomal protein L23A	10	10	1	0
Rpl9	ribosomal protein L9	7	7	1	0
Aip	aryl-hydrocarbon receptor-interacting protein	3	3	1	0
Akr1a1	aldo-keto reductase family 1, member A1 (aldehyde reductase)	4	4	1	0
Ina	internexin neuronal intermediate filament protein, alpha	10	10	1	0
Atp5a1	ATP synthase, H+ transporting, mitochondrial F1 complex, alpha subunit 1	41	41	1	0
Ddx19a	DEAD (Asp-Glu-Ala-Asp) box polypeptide 19a	4	4	1	0
Caprin1	cell cycle associated protein 1	6	6	1	0
Cbr3	carbonyl reductase 3	3	3	1	0
Clic1	chloride intracellular channel 1	4	4	1	0
Ctbp2	C-terminal binding protein 2	7	7	1	0
Etfb	electron transferring flavoprotein, beta polypeptide	3	3	1	0
Eef1a2	eukaryotic translation elongation factor 1 alpha 2	33	33	1	0
Erp44	endoplasmic reticulum protein 44	8	8	1	0
Capza2	capping protein (actin filament) muscle Z-line, alpha 2	10	10	1	0
Flot2	flotillin 2	3	3	1	0
Cryga	crystallin, gamma A	3	3	1	0
Acbd3	acyl-Coenzyme A binding domain containing 3	4	4	1	0
Hnrnpc	heterogeneous nuclear ribonucleoprotein C	21	21	1	0
Hars	histidyl-tRNA synthetase	4	4	1	0
Hist1h2af	histone cluster 1, H2af	5	5	1	0
Hist1h2ah	histone cluster 1, H2ah	5	5	1	0
Hist1h2ak	histone cluster 1, H2ak	5	5	1	0
Hist2h2ac	histone cluster 2, H2ac	5	5	1	0
Hist3h2a	histone cluster 3, H2a	5	5	1	0
H2afj	H2A histone family, member J	5	5	1	0
Mecp2	methyl CpG binding protein 2	3	3	1	0
Mapre1	microtubule-associated protein, RP/EB family, member 1	9	9	1	0
Rnmt	RNA (guanine-7-) methyltransferase	4	4	1	0
Scp2	sterol carrier protein 2, liver	4	4	1	0
Tial1	Tia1 cytotoxic granule-associated RNA binding protein-like 1	4	4	1	0
Pin1	protein (peptidyl-prolyl cis/trans isomerase) NIMA-interacting 1	6	6	1	0
Prdx5	peroxiredoxin 5	15	15	1	0
Psap	prosaposin	5	5	1	0
Oga	O-GlcNAcase	4	4	1	0
Rcc2	regulator of chromosome condensation 2	3	3	1	0
Sugt1	SGT1, suppressor of G2 allele of SKP1 (S. cerevisiae)	3	3	1	0
Sec23a	SEC23 homolog A, COPII coat complex component	3	3	1	0
Pcmt1	protein-L-isoaspartate (D-aspartate) O-methyltransferase 1	3	3	1	0
Pcp2	Purkinje cell protein 2 (L7)	3	3	1	0
Rprd1b	regulation of nuclear pre-mRNA domain containing 1B	3	3	1	0
Rbm10	RNA binding motif protein 10	3	3	1	0
Rbm3	RNA binding motif (RNP1, RRM) protein 3	15	15	1	0
Slmap	sarcolemma associated protein	13	13	1	0
Scrn1	secernin 1	7	7	1	0
Sephs1	selenophosphate synthetase 1	6	6	1	0
Snrpd3	small nuclear ribonucleoprotein D3	4	4	1	0
Sf3a1	splicing factor 3a, subunit 1	15	15	1	0
Cct5	chaperonin containing Tcp1, subunit 5 (epsilon)	14	14	1	0
Myo5a	myosin VA	8	8	1	0
Zc3h18	zinc finger CCCH-type containing 18	5	5	1	0
Hnrnpl	heterogeneous nuclear ribonucleoprotein L	69	68	0.985507	-0.0210616
Atp1a3	ATPase, Na+/K+ transporting, alpha 3 polypeptide	164	161	0.981707	-0.0266351
Rps4x	ribosomal protein S4, X-linked	17	16	0.941176	-0.0874628
Srsf2	serine/arginine-rich splicing factor 2	15	14	0.933333	-0.0995357
Dbi	diazepam binding inhibitor	14	13	0.928571	-0.106915
Sncb	synuclein, beta	13	12	0.923077	-0.115477
Dync1i2	dynein cytoplasmic 1 intermediate chain 2	13	12	0.923077	-0.115477
Sncg	synuclein, gamma	12	11	0.916667	-0.125531
Hba-a1	hemoglobin alpha, adult chain 1	36	33	0.916667	-0.125531
Eif4a2	eukaryotic translation initiation factor 4A2	11	10	0.909091	-0.137504
Gnaq	guanine nucleotide binding protein, alpha q polypeptide	11	10	0.909091	-0.137504
Prph	peripherin	11	10	0.909091	-0.137504
Ptbp2	polypyrimidine tract binding protein 2	21	19	0.904762	-0.14439
Prdx1	peroxiredoxin 1	20	18	0.9	-0.152003
Ube2n	ubiquitin-conjugating enzyme E2N	10	9	0.9	-0.152003
Atp5b	ATP synthase, H+ transporting mitochondrial F1 complex, beta subunit	58	52	0.896552	-0.157541
Aldoc	aldolase C, fructose-bisphosphate	37	33	0.891892	-0.165059
Phpt1	phosphohistidine phosphatase 1	9	8	0.888889	-0.169925
Acsl3	acyl-CoA synthetase long-chain family member 3	9	8	0.888889	-0.169925
Psma4	proteasome (prosome, macropain) subunit, alpha type 4	9	8	0.888889	-0.169925
Mdh2	malate dehydrogenase 2, NAD (mitochondrial)	42	37	0.880952	-0.182864
Rps10	ribosomal protein S10	8	7	0.875	-0.192645
Anxa5	annexin A5	8	7	0.875	-0.192645
Ctnna2	catenin (cadherin associated protein), alpha 2	8	7	0.875	-0.192645
Cops4	COP9 signalosome subunit 4	8	7	0.875	-0.192645
Capza1	capping protein (actin filament) muscle Z-line, alpha 1	8	7	0.875	-0.192645
Impa1	inositol (myo)-1(or 4)-monophosphatase 1	8	7	0.875	-0.192645
Pcbp1	poly(rC) binding protein 1	16	14	0.875	-0.192645
Vdac2	voltage-dependent anion channel 2	16	14	0.875	-0.192645
Rpl13	ribosomal protein L13	14	12	0.857143	-0.222392
Ssb	Sjogren syndrome antigen B	7	6	0.857143	-0.222392
Psat1	phosphoserine aminotransferase 1	7	6	0.857143	-0.222392
Cacna2d1	calcium channel, voltage-dependent, alpha2/delta subunit 1	7	6	0.857143	-0.222392
Crybb3	crystallin, beta B3	27	23	0.851852	-0.231326
Tpi1	triosephosphate isomerase 1	88	74	0.840909	-0.249978
Actn4	actinin alpha 4	25	21	0.84	-0.251539
Rps18	ribosomal protein S18	12	10	0.833333	-0.263034
Qdpr	quinoid dihydropteridine reductase	12	10	0.833333	-0.263034
Eif4a1	eukaryotic translation initiation factor 4A1	18	15	0.833333	-0.263034
Bub3	BUB3 mitotic checkpoint protein	6	5	0.833333	-0.263034
Rab14	RAB14, member RAS oncogene family	12	10	0.833333	-0.263034
Arhgdia	Rho GDP dissociation inhibitor (GDI) alpha	6	5	0.833333	-0.263034
2019-09-05	septin 5	6	5	0.833333	-0.263034
Serpinh1	serine (or cysteine) peptidase inhibitor, clade H, member 1	6	5	0.833333	-0.263034
Lsm2	LSM2 homolog, U6 small nuclear RNA and mRNA degradation associated	6	5	0.833333	-0.263034
Syncrip	synaptotagmin binding, cytoplasmic RNA interacting protein	17	14	0.823529	-0.280108
Hsp90b1	heat shock protein 90, beta (Grp94), member 1	44	36	0.818182	-0.289507
Hspa1l	heat shock protein 1-like	22	18	0.818182	-0.289507
Fkbp3	FK506 binding protein 3	11	9	0.818182	-0.289507
Pitpna	phosphatidylinositol transfer protein, alpha	11	9	0.818182	-0.289507
Car2	carbonic anhydrase 2	42	34	0.809524	-0.304855
Dpysl4	dihydropyrimidinase-like 4	42	34	0.809524	-0.304855
Dpysl5	dihydropyrimidinase-like 5	21	17	0.809524	-0.304855
Sfpq	splicing factor proline/glutamine rich (polypyrimidine tract binding protein associated)	31	25	0.806452	-0.31034
Rpl13a	ribosomal protein L13A	5	4	0.8	-0.321928
Ap2a2	adaptor-related protein complex 2, alpha 2 subunit	10	8	0.8	-0.321928
Prkar2a	protein kinase, cAMP dependent regulatory, type II alpha	10	8	0.8	-0.321928
Ctnna1	catenin (cadherin associated protein), alpha 1	10	8	0.8	-0.321928
Cotl1	coactosin-like 1 (Dictyostelium)	5	4	0.8	-0.321928
Ctbp1	C-terminal binding protein 1	5	4	0.8	-0.321928
Aldh1l1	aldehyde dehydrogenase 1 family, member L1	5	4	0.8	-0.321928
Dbn1	drebrin 1	10	8	0.8	-0.321928
H2afx	H2A histone family, member X	5	4	0.8	-0.321928
Klc1	kinesin light chain 1	5	4	0.8	-0.321928
Immt	inner membrane protein, mitochondrial	5	4	0.8	-0.321928
Me1	malic enzyme 1, NADP(+)-dependent, cytosolic	10	8	0.8	-0.321928
Ddx6	DEAD (Asp-Glu-Ala-Asp) box polypeptide 6	5	4	0.8	-0.321928
Fam98b	family with sequence similarity 98, member B	5	4	0.8	-0.321928
Park7	Parkinson disease (autosomal recessive, early onset) 7	15	12	0.8	-0.321928
Srrm1	serine/arginine repetitive matrix 1	5	4	0.8	-0.321928
Snap25	synaptosomal-associated protein 25	15	12	0.8	-0.321928
Vcl	vinculin	5	4	0.8	-0.321928
Ncl	nucleolin	73	58	0.794521	-0.331844
Hspa8	heat shock protein 8	209	166	0.794258	-0.33232
Vcp	valosin containing protein	61	48	0.786885	-0.345775
Tkt	transketolase	89	70	0.786517	-0.34645
Slc3a2	solute carrier family 3 (activators of dibasic and neutral amino acid transport), member 2	14	11	0.785714	-0.347923
Crmp1	collapsin response mediator protein 1	70	55	0.785714	-0.347923
Rps14	ribosomal protein S14	9	7	0.777778	-0.36257
Capzb	capping protein (actin filament) muscle Z-line, beta	9	7	0.777778	-0.36257
Gsta4	glutathione S-transferase, alpha 4	9	7	0.777778	-0.36257
Gstp1	glutathione S-transferase, pi 1	27	21	0.777778	-0.36257
1110004F10Rik	RIKEN cDNA 1110004F10 gene	9	7	0.777778	-0.36257
Snrpa	small nuclear ribonucleoprotein polypeptide A	9	7	0.777778	-0.36257
Ywhag	tyrosine 3-monooxygenase/tryptophan 5-monooxygenase activation protein, gamma polypeptide	40	31	0.775	-0.367732
Ddx5	DEAD (Asp-Glu-Ala-Asp) box polypeptide 5	31	24	0.774194	-0.369234
Gstp2	glutathione S-transferase, pi 2	13	10	0.769231	-0.378512
Psmb4	proteasome (prosome, macropain) subunit, beta type 4	13	10	0.769231	-0.378512
Srsf3	serine/arginine-rich splicing factor 3	13	10	0.769231	-0.378512
Lsamp	limbic system-associated membrane protein	17	13	0.764706	-0.387023
Aldh1a1	aldehyde dehydrogenase family 1, subfamily A1	17	13	0.764706	-0.387023
Trim28	tripartite motif-containing 28	34	26	0.764706	-0.387023
Ldha	lactate dehydrogenase A	63	48	0.761905	-0.392317
Eno1	enolase 1, alpha non-neuron	256	194	0.757812	-0.400087
Adsl	adenylosuccinate lyase	4	3	0.75	-0.415037
Actn1	actinin, alpha 1	12	9	0.75	-0.415037
Actr1a	ARP1 actin-related protein 1A, centractin alpha	8	6	0.75	-0.415037
Ap3b2	adaptor-related protein complex 3, beta 2 subunit	4	3	0.75	-0.415037
Pfkp	phosphofructokinase, platelet	8	6	0.75	-0.415037
Cirbp	cold inducible RNA binding protein	24	18	0.75	-0.415037
Dazap1	DAZ associated protein 1	4	3	0.75	-0.415037
Elavl2	ELAV like RNA binding protein 1	4	3	0.75	-0.415037
Eef1a1	eukaryotic translation elongation factor 1 alpha 1	60	45	0.75	-0.415037
Eef1d	eukaryotic translation elongation factor 1 delta (guanine nucleotide exchange protein)	4	3	0.75	-0.415037
Fdps	farnesyl diphosphate synthetase	4	3	0.75	-0.415037
Flna	filamin, alpha	12	9	0.75	-0.415037
Nectin1	nectin cell adhesion molecule 1	4	3	0.75	-0.415037
Pgm1	phosphoglucomutase 1	24	18	0.75	-0.415037
Pcbp3	poly(rC) binding protein 3	20	15	0.75	-0.415037
Pa2g4	proliferation-associated 2G4	20	15	0.75	-0.415037
Magoh	mago homolog, exon junction complex core component	4	3	0.75	-0.415037
Sec23b	SEC23 homolog B, COPII coat complex component	4	3	0.75	-0.415037
Rab8a	RAB8A, member RAS oncogene family	4	3	0.75	-0.415037
Pak2	p21 (RAC1) activated kinase 2	8	6	0.75	-0.415037
Snrpd1	small nuclear ribonucleoprotein D1	8	6	0.75	-0.415037
Sf3b6	splicing factor 3B, subunit 6	4	3	0.75	-0.415037
Syap1	synapse associated protein 1	4	3	0.75	-0.415037
Usp14	ubiquitin specific peptidase 14	4	3	0.75	-0.415037
Kras	Kirsten rat sarcoma viral oncogene homolog	4	3	0.75	-0.415037
Hspa5	heat shock protein 5	107	80	0.747664	-0.419539
Pabpc1	poly(A) binding protein, cytoplasmic 1	27	20	0.740741	-0.432959
Map4	microtubule-associated protein 4	23	17	0.73913	-0.436099
Stx1b	syntaxin 1B	34	25	0.735294	-0.443607
Eef2	eukaryotic translation elongation factor 2	30	22	0.733333	-0.447459
Hnrnpf	heterogeneous nuclear ribonucleoprotein F	15	11	0.733333	-0.447459
Npm1	nucleophosmin 1	26	19	0.730769	-0.452512
Dpp3	dipeptidylpeptidase 3	11	8	0.727273	-0.459432
Glud1	glutamate dehydrogenase 1	11	8	0.727273	-0.459432
Ybx1	Y box protein 1	11	8	0.727273	-0.459432
Scgn	secretagogin, EF-hand calcium binding protein	11	8	0.727273	-0.459432
Uba2	ubiquitin-like modifier activating enzyme 2	11	8	0.727273	-0.459432
Cct4	chaperonin containing Tcp1, subunit 4 (delta)	11	8	0.727273	-0.459432
Sptbn1	spectrin beta, non-erythrocytic 1	73	53	0.726027	-0.461904
Ywhaz	tyrosine 3-monooxygenase/tryptophan 5-monooxygenase activation protein, zeta polypeptide	51	37	0.72549	-0.462972
Ywhab	tyrosine 3-monooxygenase/tryptophan 5-monooxygenase activation protein, beta polypeptide	54	39	0.722222	-0.469485
Hnrnpa2b1	heterogeneous nuclear ribonucleoprotein A2/B1	151	108	0.715232	-0.483517
Gm2000	predicted gene 2000	7	5	0.714286	-0.485427
Rpl35	ribosomal protein L35	7	5	0.714286	-0.485427
Acat2	acetyl-Coenzyme A acetyltransferase 2	7	5	0.714286	-0.485427
Epb41l3	erythrocyte membrane protein band 4.1 like 3	21	15	0.714286	-0.485427
Eif3d	eukaryotic translation initiation factor 3, subunit D	7	5	0.714286	-0.485427
Hdac2	histone deacetylase 2	7	5	0.714286	-0.485427
Nptn	neuroplastin	7	5	0.714286	-0.485427
Ganab	alpha glucosidase 2 alpha neutral subunit	21	15	0.714286	-0.485427
Psip1	PC4 and SFRS1 interacting protein 1	7	5	0.714286	-0.485427
Prdx2	peroxiredoxin 2	21	15	0.714286	-0.485427
Plxnb2	plexin B2	7	5	0.714286	-0.485427
Pcbp2	poly(rC) binding protein 2	21	15	0.714286	-0.485427
Rufy3	RUN and FYVE domain containing 3	7	5	0.714286	-0.485427
Pdxk	pyridoxal (pyridoxine, vitamin B6) kinase	7	5	0.714286	-0.485427
Ranbp3	RAN binding protein 3	7	5	0.714286	-0.485427
Rab11a	RAB11A, member RAS oncogene family	7	5	0.714286	-0.485427
Atp6v1d	ATPase, H+ transporting, lysosomal V1 subunit D	7	5	0.714286	-0.485427
Hdgf	heparin binding growth factor	17	12	0.705882	-0.5025
Idh1	isocitrate dehydrogenase 1 (NADP+), soluble	27	19	0.703704	-0.50696
Rps13	ribosomal protein S13	10	7	0.7	-0.514573
Anxa6	annexin A6	20	14	0.7	-0.514573
Clta	clathrin, light polypeptide (Lca)	10	7	0.7	-0.514573
Glod4	glyoxalase domain containing 4	10	7	0.7	-0.514573
Hprt	hypoxanthine guanine phosphoribosyl transferase	10	7	0.7	-0.514573
Impg1	interphotoreceptor matrix proteoglycan 1	30	21	0.7	-0.514573
Nit2	nitrilase family, member 2	10	7	0.7	-0.514573
Ptprz1	protein tyrosine phosphatase, receptor type Z, polypeptide 1	10	7	0.7	-0.514573
Rtn4	reticulon 4	20	14	0.7	-0.514573
Pfn1	profilin 1	13	9	0.692308	-0.530515
Pdia4	protein disulfide isomerase associated 4	26	18	0.692308	-0.530515
Gdi2	guanosine diphosphate (GDP) dissociation inhibitor 2	13	9	0.692308	-0.530515
Hsp90ab1	heat shock protein 90 alpha (cytosolic), class B member 1	107	74	0.691589	-0.532014
Rlbp1	retinaldehyde binding protein 1	29	20	0.689655	-0.536053
Acat1	acetyl-Coenzyme A acetyltransferase 1	16	11	0.6875	-0.540568
2019-09-07	septin 7	16	11	0.6875	-0.540568
Hmgb2	high mobility group box 2	25	17	0.68	-0.556393
Ddx17	DEAD (Asp-Glu-Ala-Asp) box polypeptide 17	28	19	0.678571	-0.559427
Vim	vimentin	111	75	0.675676	-0.565597
Mdh1	malate dehydrogenase 1, NAD (soluble)	43	29	0.674419	-0.568284
Eno2	enolase 2, gamma neuronal	55	37	0.672727	-0.571906
Dpysl2	dihydropyrimidinase-like 2	128	86	0.671875	-0.573735
Eftud2	elongation factor Tu GTP binding domain containing 2	15	10	0.666667	-0.584963
Psmd12	proteasome (prosome, macropain) 26S subunit, non-ATPase, 12	3	2	0.666667	-0.584963
Rps16	ribosomal protein S16	6	4	0.666667	-0.584963
Rpl4	ribosomal protein L4	18	12	0.666667	-0.584963
Anp32e	acidic (leucine-rich) nuclear phosphoprotein 32 family, member E	18	12	0.666667	-0.584963
Arpc4	actin related protein 2/3 complex, subunit 4	3	2	0.666667	-0.584963
Ahcy	S-adenosylhomocysteine hydrolase	15	10	0.666667	-0.584963
Serpina1b	serine (or cysteine) preptidase inhibitor, clade A, member 1B	3	2	0.666667	-0.584963
Ap1m1	adaptor-related protein complex AP-1, mu subunit 1	3	2	0.666667	-0.584963
Blvra	biliverdin reductase A	3	2	0.666667	-0.584963
Cacybp	calcyclin binding protein	6	4	0.666667	-0.584963
Arpp19	cAMP-regulated phosphoprotein 19	3	2	0.666667	-0.584963
Cadm2	cell adhesion molecule 2	18	12	0.666667	-0.584963
Crabp1	cellular retinoic acid binding protein I	9	6	0.666667	-0.584963
Chd5	chromodomain helicase DNA binding protein 5	3	2	0.666667	-0.584963
Copa	coatomer protein complex subunit alpha	9	6	0.666667	-0.584963
Ckmt1	creatine kinase, mitochondrial 1, ubiquitous	9	6	0.666667	-0.584963
Cdk5	cyclin-dependent kinase 5	6	4	0.666667	-0.584963
Cycs	cytochrome c, somatic	15	10	0.666667	-0.584963
Top2b	topoisomerase (DNA) II beta	36	24	0.666667	-0.584963
Epm2aip1	EPM2A (laforin) interacting protein 1	3	2	0.666667	-0.584963
Eif3i	eukaryotic translation initiation factor 3, subunit I	6	4	0.666667	-0.584963
Eif4h	eukaryotic translation initiation factor 4H	6	4	0.666667	-0.584963
Ezr	ezrin	18	12	0.666667	-0.584963
Fen1	flap structure specific endonuclease 1	3	2	0.666667	-0.584963
Uso1	USO1 vesicle docking factor	6	4	0.666667	-0.584963
Ide	insulin degrading enzyme	6	4	0.666667	-0.584963
Mpp6	membrane protein, palmitoylated 6 (MAGUK p55 subfamily member 6)	3	2	0.666667	-0.584963
Marcks	myristoylated alanine rich protein kinase C substrate	66	44	0.666667	-0.584963
Nsfl1c	NSFL1 (p97) cofactor (p47)	21	14	0.666667	-0.584963
Nap1l1	nucleosome assembly protein 1-like 1	9	6	0.666667	-0.584963
Phyhipl	phytanoyl-CoA hydroxylase interacting protein-like	3	2	0.666667	-0.584963
Atp2b2	ATPase, Ca++ transporting, plasma membrane 2	27	18	0.666667	-0.584963
Poldip3	polymerase (DNA-directed), delta interacting protein 3	3	2	0.666667	-0.584963
Pfdn5	prefoldin 5	3	2	0.666667	-0.584963
Psmb2	proteasome (prosome, macropain) subunit, beta type 2	9	6	0.666667	-0.584963
Dnajc6	DnaJ heat shock protein family (Hsp40) member C6	3	2	0.666667	-0.584963
Rab11b	RAB11B, member RAS oncogene family	9	6	0.666667	-0.584963
Raly	hnRNP-associated with lethal yellow	3	2	0.666667	-0.584963
Dclk1	doublecortin-like kinase 1	3	2	0.666667	-0.584963
Ppp1ca	protein phosphatase 1 catalytic subunit alpha	6	4	0.666667	-0.584963
Sgta	small glutamine-rich tetratricopeptide repeat (TPR)-containing, alpha	3	2	0.666667	-0.584963
Spag7	sperm associated antigen 7	3	2	0.666667	-0.584963
Stmn2	stathmin-like 2	3	2	0.666667	-0.584963
Sae1	SUMO1 activating enzyme subunit 1	6	4	0.666667	-0.584963
Tcp1	t-complex protein 1	18	12	0.666667	-0.584963
Prdx3	peroxiredoxin 3	6	4	0.666667	-0.584963
Tjp1	tight junction protein 1	6	4	0.666667	-0.584963
Vsnl1	visinin-like 1	3	2	0.666667	-0.584963
Wbp2	WW domain binding protein 2	9	6	0.666667	-0.584963
Abca8a	ATP-binding cassette, sub-family A (ABC1), member 8a	3	2	0.666667	-0.584963
Ndufa4	Ndufa4, mitochondrial complex associated	3	2	0.666667	-0.584963
Ubb	ubiquitin B	71	47	0.661972	-0.595158
Ubc	ubiquitin C	71	47	0.661972	-0.595158
Rps27a	ribosomal protein S27A	71	47	0.661972	-0.595158
Uba52	ubiquitin A-52 residue ribosomal protein fusion product 1	71	47	0.661972	-0.595158
Pgam1	phosphoglycerate mutase 1	82	54	0.658537	-0.602665
Ywhaq	tyrosine 3-monooxygenase/tryptophan 5-monooxygenase activation protein theta	26	17	0.653846	-0.612977
Gnao1	guanine nucleotide binding protein, alpha O	52	34	0.653846	-0.612977
Crym	crystallin, mu	26	17	0.653846	-0.612977
Sod1	superoxide dismutase 1, soluble	26	17	0.653846	-0.612977
Gpi1	glucose phosphate isomerase 1	73	47	0.643836	-0.635236
Ywhah	tyrosine 3-monooxygenase/tryptophan 5-monooxygenase activation protein, eta polypeptide	28	18	0.642857	-0.63743
Cand1	cullin associated and neddylation disassociated 1	14	9	0.642857	-0.63743
Pafah1b1	platelet-activating factor acetylhydrolase, isoform 1b, subunit 1	14	9	0.642857	-0.63743
Psmc3	proteasome (prosome, macropain) 26S subunit, ATPase 3	11	7	0.636364	-0.652077
Aco1	aconitase 1	11	7	0.636364	-0.652077
Hnrnph2	heterogeneous nuclear ribonucleoprotein H2	22	14	0.636364	-0.652077
Msn	moesin	11	7	0.636364	-0.652077
Nrxn3	neurexin III	11	7	0.636364	-0.652077
Prdx6	peroxiredoxin 6	22	14	0.636364	-0.652077
Atp2b1	ATPase, Ca++ transporting, plasma membrane 1	44	28	0.636364	-0.652077
Prmt1	protein arginine N-methyltransferase 1	11	7	0.636364	-0.652077
Ndrg1	N-myc downstream regulated gene 1	55	35	0.636364	-0.652077
Npepps	aminopeptidase puromycin sensitive	22	14	0.636364	-0.652077
Srsf1	serine/arginine-rich splicing factor 1	33	21	0.636364	-0.652077
Sf1	splicing factor 1	11	7	0.636364	-0.652077
Matr3	matrin 3	27	17	0.62963	-0.667425
Hnrnpa3	heterogeneous nuclear ribonucleoprotein A3	83	52	0.626506	-0.6746
Psmd4	proteasome (prosome, macropain) 26S subunit, non-ATPase, 4	8	5	0.625	-0.678072
Ak1	adenylate kinase 1	8	5	0.625	-0.678072
Add1	adducin 1 (alpha)	8	5	0.625	-0.678072
Cntn1	contactin 1	16	10	0.625	-0.678072
Dbnl	drebrin-like	8	5	0.625	-0.678072
Dctn2	dynactin 2	16	10	0.625	-0.678072
Eif5a	eukaryotic translation initiation factor 5A	8	5	0.625	-0.678072
Gprin1	G protein-regulated inducer of neurite outgrowth 1	8	5	0.625	-0.678072
Gphn	gephyrin	8	5	0.625	-0.678072
Gsr	glutathione reductase	8	5	0.625	-0.678072
Nrcam	neuronal cell adhesion molecule	8	5	0.625	-0.678072
Nop56	NOP56 ribonucleoprotein	8	5	0.625	-0.678072
Psmb5	proteasome (prosome, macropain) subunit, beta type 5	8	5	0.625	-0.678072
Tardbp	TAR DNA binding protein	8	5	0.625	-0.678072
Tceal3	transcription elongation factor A (SII)-like 3	8	5	0.625	-0.678072
Atp6v1c1	ATPase, H+ transporting, lysosomal V1 subunit C1	8	5	0.625	-0.678072
Hnrnpa1	heterogeneous nuclear ribonucleoprotein A1	66	41	0.621212	-0.686842
Hspa1a	heat shock protein 1A	29	18	0.62069	-0.688056
Hspa1b	heat shock protein 1B	29	18	0.62069	-0.688056
Pgk1	phosphoglycerate kinase 1	147	91	0.619048	-0.691878
Atp6v1e1	ATPase, H+ transporting, lysosomal V1 subunit E1	21	13	0.619048	-0.691878
Rps3	ribosomal protein S3	13	8	0.615385	-0.70044
Aars	alanyl-tRNA synthetase	13	8	0.615385	-0.70044
Marcksl1	MARCKS-like 1	13	8	0.615385	-0.70044
Cct8	chaperonin containing Tcp1, subunit 8 (theta)	26	16	0.615385	-0.70044
Pebp1	phosphatidylethanolamine binding protein 1	44	27	0.613636	-0.704544
P4hb	prolyl 4-hydroxylase, beta polypeptide	49	30	0.612245	-0.707819
U2af2	U2 small nuclear ribonucleoprotein auxiliary factor (U2AF) 2	18	11	0.611111	-0.710493
Taldo1	transaldolase 1	18	11	0.611111	-0.710493
Dpysl3	dihydropyrimidinase-like 3	97	59	0.608247	-0.71727
Hnrnpd	heterogeneous nuclear ribonucleoprotein D	28	17	0.607143	-0.719892
Ncam1	neural cell adhesion molecule 1	147	89	0.605442	-0.723939
Gbe1	glucan (1,4-alpha-), branching enzyme 1	5	3	0.6	-0.736966
Psmd11	proteasome (prosome, macropain) 26S subunit, non-ATPase, 11	15	9	0.6	-0.736966
Mpst	mercaptopyruvate sulfurtransferase	5	3	0.6	-0.736966
Rpl14	ribosomal protein L14	5	3	0.6	-0.736966
Rpl8	ribosomal protein L8	10	6	0.6	-0.736966
Akr1b3	aldo-keto reductase family 1, member B3 (aldose reductase)	5	3	0.6	-0.736966
Api5	apoptosis inhibitor 5	5	3	0.6	-0.736966
Got1	glutamic-oxaloacetic transaminase 1, soluble	45	27	0.6	-0.736966
Pfkm	phosphofructokinase, muscle	10	6	0.6	-0.736966
Copb2	coatomer protein complex, subunit beta 2 (beta prime)	5	3	0.6	-0.736966
Eif2a	eukaryotic translation initiation factor 2A	5	3	0.6	-0.736966
Hnrnpab	heterogeneous nuclear ribonucleoprotein A/B	25	15	0.6	-0.736966
Hmgb1	high mobility group box 1	75	45	0.6	-0.736966
H2afv	H2A histone family, member V	5	3	0.6	-0.736966
H2afz	H2A histone family, member Z	5	3	0.6	-0.736966
Impdh2	inosine monophosphate dehydrogenase 2	5	3	0.6	-0.736966
Asrgl1	asparaginase like 1	5	3	0.6	-0.736966
Kif5b	kinesin family member 5B	15	9	0.6	-0.736966
Kif2a	kinesin family member 2A	5	3	0.6	-0.736966
Lta4h	leukotriene A4 hydrolase	10	6	0.6	-0.736966
Myl6	myosin, light polypeptide 6, alkali, smooth muscle and non-muscle	5	3	0.6	-0.736966
Nefl	neurofilament, light polypeptide	5	3	0.6	-0.736966
Ppid	peptidylprolyl isomerase D (cyclophilin D)	5	3	0.6	-0.736966
Ptbp1	polypyrimidine tract binding protein 1	5	3	0.6	-0.736966
Sec13	SEC13 homolog, nuclear pore and COPII coat complex component	5	3	0.6	-0.736966
Luc7l2	LUC7-like 2 (S. cerevisiae)	15	9	0.6	-0.736966
Pde6d	phosphodiesterase 6D, cGMP-specific, rod, delta	5	3	0.6	-0.736966
Msi2	musashi RNA-binding protein 2	5	3	0.6	-0.736966
Spr	sepiapterin reductase	5	3	0.6	-0.736966
Ppp2r2a	protein phosphatase 2, regulatory subunit B, alpha	5	3	0.6	-0.736966
Snrpd2	small nuclear ribonucleoprotein D2	10	6	0.6	-0.736966
Cttn	cortactin	5	3	0.6	-0.736966
Tagln3	transgelin 3	10	6	0.6	-0.736966
Tsnax	translin-associated factor X	5	3	0.6	-0.736966
Tmod2	tropomodulin 2	5	3	0.6	-0.736966
Twf1	twinfilin actin binding protein 1	5	3	0.6	-0.736966
Atp6v0d1	ATPase, H+ transporting, lysosomal V0 subunit D1	5	3	0.6	-0.736966
Zfr	zinc finger RNA binding protein	5	3	0.6	-0.736966
Ckap4	cytoskeleton-associated protein 4	10	6	0.6	-0.736966
Aco2	aconitase 2, mitochondrial	42	25	0.595238	-0.748461
Myh10	myosin, heavy polypeptide 10, non-muscle	37	22	0.594595	-0.750022
Glo1	glyoxalase 1	32	19	0.59375	-0.752072
Hnrnph1	heterogeneous nuclear ribonucleoprotein H1	27	16	0.592593	-0.754888
Ppa1	pyrophosphatase (inorganic) 1	22	13	0.590909	-0.758992
Psmd2	proteasome (prosome, macropain) 26S subunit, non-ATPase, 2	17	10	0.588235	-0.765535
Ddx1	DEAD (Asp-Glu-Ala-Asp) box polypeptide 1	17	10	0.588235	-0.765535
Wdr1	WD repeat domain 1	34	20	0.588235	-0.765535
Ybx3	Y box protein 3	17	10	0.588235	-0.765535
Pdia3	protein disulfide isomerase associated 3	63	37	0.587302	-0.767827
Rpl18	ribosomal protein L18	12	7	0.583333	-0.777608
Slc25a5	solute carrier family 25 (mitochondrial carrier, adenine nucleotide translocator), member 5	12	7	0.583333	-0.777608
Copb1	coatomer protein complex, subunit beta 1	12	7	0.583333	-0.777608
Hmgb3	high mobility group box 3	12	7	0.583333	-0.777608
Psma6	proteasome (prosome, macropain) subunit, alpha type 6	12	7	0.583333	-0.777608
2019-09-11	septin 11	12	7	0.583333	-0.777608
2019-09-06	septin 6	12	7	0.583333	-0.777608
Srrt	serrate RNA effector molecule homolog (Arabidopsis)	12	7	0.583333	-0.777608
Smc3	structural maintenance of chromosomes 3	12	7	0.583333	-0.777608
Smarcc2	SWI/SNF related, matrix associated, actin dependent regulator of chromatin, subfamily c, member 2	12	7	0.583333	-0.777608
Rtcb	RNA 2',3'-cyclic phosphate and 5'-OH ligase	12	7	0.583333	-0.777608
Napa	N-ethylmaleimide sensitive fusion protein attachment protein alpha	19	11	0.578947	-0.788496
Fasn	fatty acid synthase	19	11	0.578947	-0.788496
Hspa9	heat shock protein 9	19	11	0.578947	-0.788496
Map1b	microtubule-associated protein 1B	115	66	0.573913	-0.801096
Psmc6	proteasome (prosome, macropain) 26S subunit, ATPase, 6	7	4	0.571429	-0.807355
Rpl6	ribosomal protein L6	14	8	0.571429	-0.807355
Ank3	ankyrin 3, epithelial	7	4	0.571429	-0.807355
Pea15a	phosphoprotein enriched in astrocytes 15A	7	4	0.571429	-0.807355
Alad	aminolevulinate, delta-, dehydratase	7	4	0.571429	-0.807355
Dmxl2	Dmx-like 2	7	4	0.571429	-0.807355
Gmps	guanine monophosphate synthetase	7	4	0.571429	-0.807355
Hsp90aa1	heat shock protein 90, alpha (cytosolic), class A member 1	147	84	0.571429	-0.807355
Hdac1	histone deacetylase 1	7	4	0.571429	-0.807355
Cdc37	cell division cycle 37	7	4	0.571429	-0.807355
Lin7c	lin-7 homolog C (C. elegans)	14	8	0.571429	-0.807355
Ppm1b	protein phosphatase 1B, magnesium dependent, beta isoform	7	4	0.571429	-0.807355
Rbm25	RNA binding motif protein 25	7	4	0.571429	-0.807355
Stx3	syntaxin 3	14	8	0.571429	-0.807355
Uchl3	ubiquitin carboxyl-terminal esterase L3 (ubiquitin thiolesterase)	7	4	0.571429	-0.807355
Hdlbp	high density lipoprotein (HDL) binding protein	14	8	0.571429	-0.807355
Cltc	clathrin, heavy polypeptide (Hc)	97	55	0.56701	-0.818553
Cadm1	cell adhesion molecule 1	16	9	0.5625	-0.830075
Hnrnpdl	heterogeneous nuclear ribonucleoprotein D-like	16	9	0.5625	-0.830075
Rbbp4	retinoblastoma binding protein 4, chromatin remodeling factor	16	9	0.5625	-0.830075
Ilf2	interleukin enhancer binding factor 2	16	9	0.5625	-0.830075
Acta2	actin, alpha 2, smooth muscle, aorta	164	92	0.560976	-0.83399
Actg2	actin, gamma 2, smooth muscle, enteric	164	92	0.560976	-0.83399
Hnrnpu	heterogeneous nuclear ribonucleoprotein U	86	48	0.55814	-0.841302
Epb41	erythrocyte membrane protein band 4.1	43	24	0.55814	-0.841302
Hnrnpk	heterogeneous nuclear ribonucleoprotein K	79	44	0.556962	-0.844349
Crygs	crystallin, gamma S	9	5	0.555556	-0.847997
Hnrnpul1	heterogeneous nuclear ribonucleoprotein U-like 1	9	5	0.555556	-0.847997
Hagh	hydroxyacyl glutathione hydrolase	9	5	0.555556	-0.847997
Numa1	nuclear mitotic apparatus protein 1	9	5	0.555556	-0.847997
Psma5	proteasome (prosome, macropain) subunit, alpha type 5	18	10	0.555556	-0.847997
Thrap3	thyroid hormone receptor associated protein 3	9	5	0.555556	-0.847997
Cct3	chaperonin containing Tcp1, subunit 3 (gamma)	29	16	0.551724	-0.857981
Rpl7	ribosomal protein L7	20	11	0.55	-0.862496
Elavl1	ELAV (embryonic lethal, abnormal vision)-like 1 (Hu antigen R)	20	11	0.55	-0.862496
Nono	non-POU-domain-containing, octamer binding protein	40	22	0.55	-0.862496
Ppp2r1a	protein phosphatase 2, regulatory subunit A, alpha	20	11	0.55	-0.862496
Sod2	superoxide dismutase 2, mitochondrial	20	11	0.55	-0.862496
Rps9	ribosomal protein S9	11	6	0.545455	-0.874469
Eprs	glutamyl-prolyl-tRNA synthetase	22	12	0.545455	-0.874469
Eef1g	eukaryotic translation elongation factor 1 gamma	11	6	0.545455	-0.874469
Gnb3	guanine nucleotide binding protein (G protein), beta 3	11	6	0.545455	-0.874469
St13	suppression of tumorigenicity 13	11	6	0.545455	-0.874469
Mtpn	myotrophin	11	6	0.545455	-0.874469
Ndrg2	N-myc downstream regulated gene 2	11	6	0.545455	-0.874469
Rs1	retinoschisis (X-linked, juvenile) 1 (human)	11	6	0.545455	-0.874469
Bsg	basigin	13	7	0.538462	-0.893085
Cbx3	chromobox 3	13	7	0.538462	-0.893085
Dlg2	discs large MAGUK scaffold protein 2	13	7	0.538462	-0.893085
Dctn1	dynactin 1	15	8	0.533333	-0.906891
Dnm2	dynamin 2	15	8	0.533333	-0.906891
Lasp1	LIM and SH3 protein 1	15	8	0.533333	-0.906891
Myef2	myelin basic protein expression factor 2, repressor	15	8	0.533333	-0.906891
Cct7	chaperonin containing Tcp1, subunit 7 (eta)	15	8	0.533333	-0.906891
Alyref	Aly/REF export factor	15	8	0.533333	-0.906891
Hspa2	heat shock protein 2	47	25	0.531915	-0.910733
Actc1	actin, alpha, cardiac muscle 1	190	101	0.531579	-0.911644
Acta1	actin, alpha 1, skeletal muscle	190	101	0.531579	-0.911644
Pkm	pyruvate kinase, muscle	166	88	0.53012	-0.915608
Psmd3	proteasome (prosome, macropain) 26S subunit, non-ATPase, 3	17	9	0.529412	-0.917538
Rplp0	ribosomal protein, large, P0	19	10	0.526316	-0.925999
Cryba1	crystallin, beta A1	19	10	0.526316	-0.925999
Lin7a	lin-7 homolog A (C. elegans)	19	10	0.526316	-0.925999
Uchl1	ubiquitin carboxy-terminal hydrolase L1	19	10	0.526316	-0.925999
Rab3a	RAB3A, member RAS oncogene family	21	11	0.52381	-0.932886
Atp6v1a	ATPase, H+ transporting, lysosomal V1 subunit A	46	24	0.521739	-0.938599
Ank2	ankyrin 2, brain	27	14	0.518519	-0.947533
Calr	calreticulin	27	14	0.518519	-0.947533
Cct2	chaperonin containing Tcp1, subunit 2 (beta)	29	15	0.517241	-0.95109
Adprh	ADP-ribosylarginine hydrolase	4	2	0.5	-1
Akr1e1	aldo-keto reductase family 1, member E1	4	2	0.5	-1
Hspe1	heat shock protein 1 (chaperonin 10)	10	5	0.5	-1
Psmd8	proteasome (prosome, macropain) 26S subunit, non-ATPase, 8	4	2	0.5	-1
Psmc4	proteasome (prosome, macropain) 26S subunit, ATPase, 4	8	4	0.5	-1
Rps28	ribosomal protein S28	6	3	0.5	-1
Rpl15	ribosomal protein L15	10	5	0.5	-1
Crk	v-crk avian sarcoma virus CT10 oncogene homolog	10	5	0.5	-1
Necap1	NECAP endocytosis associated 1	4	2	0.5	-1
Aldh1a7	aldehyde dehydrogenase family 1, subfamily A7	8	4	0.5	-1
Lrpap1	low density lipoprotein receptor-related protein associated protein 1	6	3	0.5	-1
Ensa	endosulfine alpha	4	2	0.5	-1
Amph	amphiphysin	16	8	0.5	-1
Anxa1	annexin A1	8	4	0.5	-1
Rars	arginyl-tRNA synthetase	6	3	0.5	-1
Dars	aspartyl-tRNA synthetase	14	7	0.5	-1
Naxd	NAD(P)HX dehydratase	6	3	0.5	-1
Ddx3y	DEAD (Asp-Glu-Ala-Asp) box polypeptide 3, Y-linked	8	4	0.5	-1
Napb	N-ethylmaleimide sensitive fusion protein attachment protein beta	36	18	0.5	-1
Ephx2	epoxide hydrolase 2, cytoplasmic	4	2	0.5	-1
Calb2	calbindin 2	24	12	0.5	-1
Prkar2b	protein kinase, cAMP dependent regulatory, type II beta	4	2	0.5	-1
Car14	carbonic anhydrase 14	10	5	0.5	-1
Cbr1	carbonyl reductase 1	14	7	0.5	-1
Cnot1	CCR4-NOT transcription complex, subunit 1	4	2	0.5	-1
Nudt21	nudix (nucleoside diphosphate linked moiety X)-type motif 21	4	2	0.5	-1
Cops2	COP9 signalosome subunit 2	6	3	0.5	-1
Cul3	cullin 3	4	2	0.5	-1
Dnaja1	DnaJ heat shock protein family (Hsp40) member A1	4	2	0.5	-1
Dnaja2	DnaJ heat shock protein family (Hsp40) member A2	6	3	0.5	-1
Map2k1	mitogen-activated protein kinase kinase 1	4	2	0.5	-1
Efhd2	EF hand domain containing 2	4	2	0.5	-1
Eef1b2	eukaryotic translation elongation factor 1 beta 2	6	3	0.5	-1
Eloc	elongin C	8	4	0.5	-1
Erlin1	ER lipid raft associated 1	4	2	0.5	-1
Erlin2	ER lipid raft associated 2	8	4	0.5	-1
Fscn1	fascin actin-bundling protein 1	12	6	0.5	-1
Glrx3	glutaredoxin 3	4	2	0.5	-1
Hspa4l	heat shock protein 4 like	24	12	0.5	-1
Hnrnpul2	heterogeneous nuclear ribonucleoprotein U-like 2	14	7	0.5	-1
Hk2	hexokinase 2	6	3	0.5	-1
Hmgn5	high-mobility group nucleosome binding domain 5	8	4	0.5	-1
Kpnb1	karyopherin (importin) beta 1	8	4	0.5	-1
Ilf3	interleukin enhancer binding factor 3	38	19	0.5	-1
Tmpo	thymopoietin	10	5	0.5	-1
Lrrc47	leucine rich repeat containing 47	4	2	0.5	-1
Ldhb	lactate dehydrogenase B	30	15	0.5	-1
Kars	lysyl-tRNA synthetase	8	4	0.5	-1
Dcps	decapping enzyme, scavenger	10	5	0.5	-1
Mpi	mannose phosphate isomerase	4	2	0.5	-1
Bin1	bridging integrator 1	8	4	0.5	-1
Nrd1	nardilysin, N-arginine dibasic convertase, NRD convertase 1	4	2	0.5	-1
Hpca	hippocalcin	6	3	0.5	-1
Nudc	nudC nuclear distribution protein	6	3	0.5	-1
Ddx21	DEAD (Asp-Glu-Ala-Asp) box polypeptide 21	4	2	0.5	-1
Pspc1	paraspeckle protein 1	6	3	0.5	-1
Fkbp4	FK506 binding protein 4	24	12	0.5	-1
Farsa	phenylalanyl-tRNA synthetase, alpha subunit	6	3	0.5	-1
Pgm2	phosphoglucomutase 2	4	2	0.5	-1
Pfdn6	prefoldin subunit 6	4	2	0.5	-1
Prpf19	pre-mRNA processing factor 19	16	8	0.5	-1
Usp9x	ubiquitin specific peptidase 9, X chromosome	6	3	0.5	-1
Lrp1	low density lipoprotein receptor-related protein 1	4	2	0.5	-1
Psma2	proteasome (prosome, macropain) subunit, alpha type 2	6	3	0.5	-1
Psmb3	proteasome (prosome, macropain) subunit, beta type 3	6	3	0.5	-1
Psmb7	proteasome (prosome, macropain) subunit, beta type 7	4	2	0.5	-1
Fam49b	family with sequence similarity 49, member B	4	2	0.5	-1
Ppme1	protein phosphatase methylesterase 1	4	2	0.5	-1
Sec31a	Sec31 homolog A (S. cerevisiae)	10	5	0.5	-1
Padi2	peptidyl arginine deiminase, type II	4	2	0.5	-1
Gdi1	guanosine diphosphate (GDP) dissociation inhibitor 1	28	14	0.5	-1
G3bp2	GTPase activating protein (SH3 domain) binding protein 2	6	3	0.5	-1
Ptprd	protein tyrosine phosphatase, receptor type, D	6	3	0.5	-1
Rcvrn	recoverin	44	22	0.5	-1
Upf1	UPF1 regulator of nonsense transcripts homolog (yeast)	10	5	0.5	-1
Rcn1	reticulocalbin 1	4	2	0.5	-1
Rrbp1	ribosome binding protein 1	4	2	0.5	-1
Ruvbl1	RuvB-like protein 1	10	5	0.5	-1
Safb2	scaffold attachment factor B2	6	3	0.5	-1
Fam169a	family with sequence similarity 169, member A	28	14	0.5	-1
Sptan1	spectrin alpha, non-erythrocytic 1	132	66	0.5	-1
Skp1a	S-phase kinase-associated protein 1A	6	3	0.5	-1
Ddx39b	DEAD (Asp-Glu-Ala-Asp) box polypeptide 39B	22	11	0.5	-1
Smarca5	SWI/SNF related, matrix associated, actin dependent regulator of chromatin, subfamily a, member 5	4	2	0.5	-1
Txnl1	thioredoxin-like 1	8	4	0.5	-1
Tceal5	transcription elongation factor A (SII)-like 5	8	4	0.5	-1
Tra2b	transformer 2 beta	8	4	0.5	-1
Tkfc	triokinase, FMN cyclase	4	2	0.5	-1
Snrnp70	small nuclear ribonucleoprotein 70 (U1)	6	3	0.5	-1
Prpf4	pre-mRNA processing factor 4	4	2	0.5	-1
Ogt	O-linked N-acetylglucosamine (GlcNAc) transferase (UDP-N-acetylglucosamine:polypeptide-N-acetylglucosaminyl transferase)	4	2	0.5	-1
6430548M08Rik	RIKEN cDNA 6430548M08 gene	4	2	0.5	-1
Vapb	vesicle-associated membrane protein, associated protein B and C	4	2	0.5	-1
Nsf	N-ethylmaleimide sensitive fusion protein	62	31	0.5	-1
Atp6v1b2	ATPase, H+ transporting, lysosomal V1 subunit B2	36	18	0.5	-1
Zc3h4	zinc finger CCCH-type containing 4	4	2	0.5	-1
Ccar2	cell cycle activator and apoptosis regulator 2	27	13	0.481481	-1.05445
Stip1	stress-induced phosphoprotein 1	25	12	0.48	-1.05889
Ywhae	tyrosine 3-monooxygenase/tryptophan 5-monooxygenase activation protein, epsilon polypeptide	69	33	0.478261	-1.06413
Fubp1	far upstream element (FUSE) binding protein 1	19	9	0.473684	-1.078
Psmc2	proteasome (prosome, macropain) 26S subunit, ATPase 2	15	7	0.466667	-1.09954
Usp5	ubiquitin specific peptidase 5 (isopeptidase T)	15	7	0.466667	-1.09954
Sec22b	SEC22 homolog B, vesicle trafficking protein	15	7	0.466667	-1.09954
Slc9a3r1	solute carrier family 9 (sodium/hydrogen exchanger), member 3 regulator 1	13	6	0.461538	-1.11548
Tpr	translocated promoter region, nuclear basket protein	13	6	0.461538	-1.11548
Glul	glutamate-ammonia ligase (glutamine synthetase)	63	29	0.460317	-1.1193
Ckb	creatine kinase, brain	181	83	0.458564	-1.12481
Dnm1	dynamin 1	35	16	0.457143	-1.12928
Rpl5	ribosomal protein L5	11	5	0.454545	-1.1375
Dnpep	aspartyl aminopeptidase	11	5	0.454545	-1.1375
Camkv	CaM kinase-like vesicle-associated	11	5	0.454545	-1.1375
Gnai2	guanine nucleotide binding protein (G protein), alpha inhibiting 2	22	10	0.454545	-1.1375
Gpm6b	glycoprotein m6b	11	5	0.454545	-1.1375
Prep	prolyl endopeptidase	11	5	0.454545	-1.1375
Vat1l	vesicle amine transport protein 1 like	11	5	0.454545	-1.1375
Crygd	crystallin, gamma D	20	9	0.45	-1.152
Cryge	crystallin, gamma E	20	9	0.45	-1.152
Epb41l2	erythrocyte membrane protein band 4.1 like 2	87	39	0.448276	-1.15754
Psmd1	proteasome (prosome, macropain) 26S subunit, non-ATPase, 1	18	8	0.444444	-1.16993
Anp32a	acidic (leucine-rich) nuclear phosphoprotein 32 family, member A	9	4	0.444444	-1.16993
Ddx3x	DEAD/H (Asp-Glu-Ala-Asp/His) box polypeptide 3, X-linked	9	4	0.444444	-1.16993
Cadm3	cell adhesion molecule 3	9	4	0.444444	-1.16993
Cdc5l	cell division cycle 5-like (S. pombe)	9	4	0.444444	-1.16993
Dnm1l	dynamin 1-like	9	4	0.444444	-1.16993
Dnm3	dynamin 3	18	8	0.444444	-1.16993
Gnas	GNAS (guanine nucleotide binding protein, alpha stimulating) complex locus	9	4	0.444444	-1.16993
Hpcal1	hippocalcin-like 1	9	4	0.444444	-1.16993
Nop58	NOP58 ribonucleoprotein	9	4	0.444444	-1.16993
Pafah1b3	platelet-activating factor acetylhydrolase, isoform 1b, subunit 3	9	4	0.444444	-1.16993
Pfn2	profilin 2	9	4	0.444444	-1.16993
Pnp	purine-nucleoside phosphorylase	9	4	0.444444	-1.16993
D1Pas1	DNA segment, Chr 1, Pasteur Institute 1	9	4	0.444444	-1.16993
Rdx	radixin	18	8	0.444444	-1.16993
Rbm39	RNA binding motif protein 39	9	4	0.444444	-1.16993
Pak3	p21 (RAC1) activated kinase 3	9	4	0.444444	-1.16993
Ppp3ca	protein phosphatase 3, catalytic subunit, alpha isoform	9	4	0.444444	-1.16993
Smc1a	structural maintenance of chromosomes 1A	9	4	0.444444	-1.16993
Syn1	synapsin I	27	12	0.444444	-1.16993
Thop1	thimet oligopeptidase 1	9	4	0.444444	-1.16993
Wars	tryptophanyl-tRNA synthetase	9	4	0.444444	-1.16993
Yars	tyrosyl-tRNA synthetase	9	4	0.444444	-1.16993
Atp6v0a1	ATPase, H+ transporting, lysosomal V0 subunit A1	27	12	0.444444	-1.16993
Cryaa	crystallin, alpha A	82	36	0.439024	-1.18763
Rbp3	retinol binding protein 3, interstitial	32	14	0.4375	-1.19265
Gapdh	glyceraldehyde-3-phosphate dehydrogenase	225	97	0.431111	-1.21387
Rps6	ribosomal protein S6	7	3	0.428571	-1.22239
Rpl10a	ribosomal protein L10A	7	3	0.428571	-1.22239
Rpl26	ribosomal protein L26	7	3	0.428571	-1.22239
Apeh	acylpeptide hydrolase	7	3	0.428571	-1.22239
Cops5	COP9 signalosome subunit 5	7	3	0.428571	-1.22239
Dlg1	discs large MAGUK scaffold protein 1	7	3	0.428571	-1.22239
Gna11	guanine nucleotide binding protein, alpha 11	7	3	0.428571	-1.22239
Itpa	inosine triphosphatase (nucleoside triphosphate pyrophosphatase)	7	3	0.428571	-1.22239
Nampt	nicotinamide phosphoribosyltransferase	7	3	0.428571	-1.22239
Ppm1g	protein phosphatase 1G (formerly 2C), magnesium-dependent, gamma isoform	7	3	0.428571	-1.22239
Rab7	RAB7, member RAS oncogene family	7	3	0.428571	-1.22239
Srrm2	serine/arginine repetitive matrix 2	7	3	0.428571	-1.22239
Smarce1	SWI/SNF related, matrix associated, actin dependent regulator of chromatin, subfamily e, member 1	7	3	0.428571	-1.22239
Tagln2	transgelin 2	7	3	0.428571	-1.22239
Actbl2	actin, beta-like 2	75	32	0.426667	-1.22882
Dync1h1	dynein cytoplasmic 1 heavy chain 1	120	51	0.425	-1.23447
Cplx3	complexin 3	19	8	0.421053	-1.24793
Crygf	crystallin, gamma F	19	8	0.421053	-1.24793
Acin1	apoptotic chromatin condensation inducer 1	12	5	0.416667	-1.26303
Got2	glutamatic-oxaloacetic transaminase 2, mitochondrial	36	15	0.416667	-1.26303
Ddx39	DEAD (Asp-Glu-Ala-Asp) box polypeptide 39	12	5	0.416667	-1.26303
Snap91	synaptosomal-associated protein 91	12	5	0.416667	-1.26303
Arcn1	archain 1	12	5	0.416667	-1.26303
Kif5c	kinesin family member 5C	12	5	0.416667	-1.26303
Stxbp1	syntaxin binding protein 1	65	27	0.415385	-1.26748
Pacsin1	protein kinase C and casein kinase substrate in neurons 1	17	7	0.411765	-1.28011
Ddb1	damage specific DNA binding protein 1	22	9	0.409091	-1.28951
Mapt	microtubule-associated protein tau	22	9	0.409091	-1.28951
Aldoa	aldolase A, fructose-bisphosphate	108	44	0.407407	-1.29546
Aldoa	aldolase A, fructose-bisphosphate	108	44	0.407407	-1.29546
Crybb2	crystallin, beta B2	72	29	0.402778	-1.31194
Sub1	SUB1 homolog, transcriptional regulator	5	2	0.4	-1.32193
Akr7a5	aldo-keto reductase family 7, member A5 (aflatoxin aldehyde reductase)	5	2	0.4	-1.32193
Ap1b1	adaptor protein complex AP-1, beta 1 subunit	10	4	0.4	-1.32193
Ap2b1	adaptor-related protein complex 2, beta 1 subunit	15	6	0.4	-1.32193
Atxn2l	ataxin 2-like	5	2	0.4	-1.32193
Ctnnbl1	catenin, beta like 1	5	2	0.4	-1.32193
Camk2g	calcium/calmodulin-dependent protein kinase II gamma	10	4	0.4	-1.32193
Pcp4	Purkinje cell protein 4	10	4	0.4	-1.32193
Cpsf6	cleavage and polyadenylation specific factor 6	5	2	0.4	-1.32193
Cpsf7	cleavage and polyadenylation specific factor 7	5	2	0.4	-1.32193
Copg1	coatomer protein complex, subunit gamma 1	5	2	0.4	-1.32193
Cops6	COP9 signalosome subunit 6	5	2	0.4	-1.32193
Dlg4	discs large MAGUK scaffold protein 4	15	6	0.4	-1.32193
Eif3l	eukaryotic translation initiation factor 3, subunit L	5	2	0.4	-1.32193
Cse1l	chromosome segregation 1-like (S. cerevisiae)	5	2	0.4	-1.32193
Ssrp1	structure specific recognition protein 1	5	2	0.4	-1.32193
Gyg	glycogenin	5	2	0.4	-1.32193
Hspa4	heat shock protein 4	45	18	0.4	-1.32193
Hnrnpa0	heterogeneous nuclear ribonucleoprotein A0	15	6	0.4	-1.32193
Hcfc1	host cell factor C1	10	4	0.4	-1.32193
Impdh1	inosine monophosphate dehydrogenase 1	20	8	0.4	-1.32193
Impg2	interphotoreceptor matrix proteoglycan 2	10	4	0.4	-1.32193
Kif5a	kinesin family member 5A	5	2	0.4	-1.32193
Acadm	acyl-Coenzyme A dehydrogenase, medium chain	5	2	0.4	-1.32193
Mapre3	microtubule-associated protein, RP/EB family, member 3	5	2	0.4	-1.32193
Npl	N-acetylneuraminate pyruvate lyase	5	2	0.4	-1.32193
Gap43	growth associated protein 43	10	4	0.4	-1.32193
Gpm6a	glycoprotein m6a	10	4	0.4	-1.32193
Ola1	Obg-like ATPase 1	5	2	0.4	-1.32193
Pdlim5	PDZ and LIM domain 5	5	2	0.4	-1.32193
Plrg1	pleiotropic regulator 1	5	2	0.4	-1.32193
Dhx15	DEAH (Asp-Glu-Ala-His) box polypeptide 15	15	6	0.4	-1.32193
Ago2	argonaute RISC catalytic subunit 2	5	2	0.4	-1.32193
Sars	seryl-aminoacyl-tRNA synthetase	5	2	0.4	-1.32193
Pds5b	PDS5 cohesin associated factor B	5	2	0.4	-1.32193
Thoc2	THO complex 2	5	2	0.4	-1.32193
Trim2	tripartite motif-containing 2	5	2	0.4	-1.32193
Snrpb2	U2 small nuclear ribonucleoprotein B	5	2	0.4	-1.32193
Vars	valyl-tRNA synthetase	5	2	0.4	-1.32193
Atp6v1h	ATPase, H+ transporting, lysosomal V1 subunit H	15	6	0.4	-1.32193
Wdr82	WD repeat domain containing 82	5	2	0.4	-1.32193
Lrpprc	leucine-rich PPR-motif containing	5	2	0.4	-1.32193
Acly	ATP citrate lyase	23	9	0.391304	-1.35364
Calu	calumenin	13	5	0.384615	-1.37851
Nme2	NME/NM23 nucleoside diphosphate kinase 2	13	5	0.384615	-1.37851
Pdc	phosducin	26	10	0.384615	-1.37851
Pfas	phosphoribosylformylglycinamidine synthase (FGAR amidotransferase)	13	5	0.384615	-1.37851
Atp1b2	ATPase, Na+/K+ transporting, beta 2 polypeptide	13	5	0.384615	-1.37851
Acyp1	acylphosphatase 1, erythrocyte (common) type	8	3	0.375	-1.41504
Arf4	ADP-ribosylation factor 4	8	3	0.375	-1.41504
Pfkl	phosphofructokinase, liver, B-type	16	6	0.375	-1.41504
Dhx9	DEAH (Asp-Glu-Ala-His) box polypeptide 9	16	6	0.375	-1.41504
Cs	citrate synthase	8	3	0.375	-1.41504
Dpp6	dipeptidylpeptidase 6	8	3	0.375	-1.41504
Nedd4	neural precursor cell expressed, developmentally down-regulated 4	8	3	0.375	-1.41504
Hnrnpm	heterogeneous nuclear ribonucleoprotein M	16	6	0.375	-1.41504
Mta2	metastasis-associated gene family, member 2	8	3	0.375	-1.41504
Mapk1	mitogen-activated protein kinase 1	8	3	0.375	-1.41504
Psma3	proteasome (prosome, macropain) subunit, alpha type 3	8	3	0.375	-1.41504
Scamp1	secretory carrier membrane protein 1	16	6	0.375	-1.41504
Sf3a3	splicing factor 3a, subunit 3	16	6	0.375	-1.41504
Otub1	OTU domain, ubiquitin aldehyde binding 1	8	3	0.375	-1.41504
Uggt1	UDP-glucose glycoprotein glucosyltransferase 1	8	3	0.375	-1.41504
Cct6a	chaperonin containing Tcp1, subunit 6a (zeta)	19	7	0.368421	-1.44057
Khsrp	KH-type splicing regulatory protein	41	15	0.365854	-1.45066
Crybb1	crystallin, beta B1	11	4	0.363636	-1.45943
Gtf2i	general transcription factor II I	11	4	0.363636	-1.45943
Pde6b	phosphodiesterase 6B, cGMP, rod receptor, beta polypeptide	22	8	0.363636	-1.45943
Safb	scaffold attachment factor B	11	4	0.363636	-1.45943
Cmpk1	cytidine monophosphate (UMP-CMP) kinase 1	11	4	0.363636	-1.45943
Vamp2	vesicle-associated membrane protein 2	22	8	0.363636	-1.45943
Vdac1	voltage-dependent anion channel 1	69	25	0.362319	-1.46467
Camk2b	calcium/calmodulin-dependent protein kinase II, beta	14	5	0.357143	-1.48543
Snrnp200	small nuclear ribonucleoprotein 200 (U5)	17	6	0.352941	-1.5025
Pygb	brain glycogen phosphorylase	20	7	0.35	-1.51457
Map2	microtubule-associated protein 2	66	23	0.348485	-1.52083
Sag	S-antigen, retina and pineal gland (arrestin)	190	66	0.347368	-1.52546
Rida	reactive intermediate imine deaminase A homolog	3	1	0.333333	-1.58496
Ogdh	oxoglutarate (alpha-ketoglutarate) dehydrogenase (lipoamide)	6	2	0.333333	-1.58496
Bpnt1	bisphosphate 3'-nucleotidase 1	3	1	0.333333	-1.58496
Rpl18a	ribosomal protein L18A	6	2	0.333333	-1.58496
Rpl3	ribosomal protein L3	18	6	0.333333	-1.58496
Rpl38	ribosomal protein L38	6	2	0.333333	-1.58496
Aprt	adenine phosphoribosyl transferase	3	1	0.333333	-1.58496
Arl3	ADP-ribosylation factor-like 3	6	2	0.333333	-1.58496
Aldh7a1	aldehyde dehydrogenase family 7, member A1	6	2	0.333333	-1.58496
Ap2a1	adaptor-related protein complex 2, alpha 1 subunit	9	3	0.333333	-1.58496
Bag5	BCL2-associated athanogene 5	3	1	0.333333	-1.58496
Camk2a	calcium/calmodulin-dependent protein kinase II alpha	6	2	0.333333	-1.58496
Cadps	Ca2+-dependent secretion activator	9	3	0.333333	-1.58496
Cnn3	calponin 3, acidic	6	2	0.333333	-1.58496
Clasp2	CLIP associating protein 2	6	2	0.333333	-1.58496
Ckap5	cytoskeleton associated protein 5	6	2	0.333333	-1.58496
Dnmt3a	DNA methyltransferase 3A	18	6	0.333333	-1.58496
Top2a	topoisomerase (DNA) II alpha	6	2	0.333333	-1.58496
Map2k6	mitogen-activated protein kinase kinase 6	3	1	0.333333	-1.58496
Rnf2	ring finger protein 2	3	1	0.333333	-1.58496
Tufm	Tu translation elongation factor, mitochondrial	6	2	0.333333	-1.58496
Mtrex	Mtr4 exosome RNA helicase	3	1	0.333333	-1.58496
Supt16	suppressor of Ty 16	3	1	0.333333	-1.58496
G6pdx	glucose-6-phosphate dehydrogenase X-linked	12	4	0.333333	-1.58496
Gpd1l	glycerol-3-phosphate dehydrogenase 1-like	3	1	0.333333	-1.58496
Pygl	liver glycogen phosphorylase	6	2	0.333333	-1.58496
Grb2	growth factor receptor bound protein 2	3	1	0.333333	-1.58496
Htatsf1	HIV TAT specific factor 1	6	2	0.333333	-1.58496
Hyou1	hypoxia up-regulated 1	9	3	0.333333	-1.58496
Kpna2	karyopherin (importin) alpha 2	3	1	0.333333	-1.58496
Ipo7	importin 7	3	1	0.333333	-1.58496
Mapre2	microtubule-associated protein, RP/EB family, member 2	3	1	0.333333	-1.58496
Slc16a1	solute carrier family 16 (monocarboxylic acid transporters), member 1	12	4	0.333333	-1.58496
Nmral1	NmrA-like family domain containing 1	3	1	0.333333	-1.58496
Ppil1	peptidylprolyl isomerase (cyclophilin)-like 1	3	1	0.333333	-1.58496
Pcnp	PEST proteolytic signal containing nuclear protein	6	2	0.333333	-1.58496
Pgm3	phosphoglucomutase 3	3	1	0.333333	-1.58496
Pls3	plastin 3 (T-isoform)	6	2	0.333333	-1.58496
Prpf8	pre-mRNA processing factor 8	15	5	0.333333	-1.58496
Pdcd6ip	programmed cell death 6 interacting protein	6	2	0.333333	-1.58496
Prom1	prominin 1	6	2	0.333333	-1.58496
Prmt5	protein arginine N-methyltransferase 5	6	2	0.333333	-1.58496
Prkca	protein kinase C, alpha	6	2	0.333333	-1.58496
Rbbp9	retinoblastoma binding protein 9, serine hydrolase	6	2	0.333333	-1.58496
Rangap1	RAN GTPase activating protein 1	3	1	0.333333	-1.58496
Rab3c	RAB3C, member RAS oncogene family	6	2	0.333333	-1.58496
Rgs6	regulator of G-protein signaling 6	3	1	0.333333	-1.58496
Rtn1	reticulon 1	6	2	0.333333	-1.58496
Prps1	phosphoribosyl pyrophosphate synthetase 1	6	2	0.333333	-1.58496
Strap	serine/threonine kinase receptor associated protein	15	5	0.333333	-1.58496
Slc6a9	solute carrier family 6 (neurotransmitter transporter, glycine), member 9	3	1	0.333333	-1.58496
Snx12	sorting nexin 12	3	1	0.333333	-1.58496
Sptb	spectrin beta, erythrocytic	3	1	0.333333	-1.58496
Srm	spermidine synthase	3	1	0.333333	-1.58496
Sarm1	sterile alpha and HEAT/Armadillo motif containing 1	3	1	0.333333	-1.58496
Sucla2	succinate-Coenzyme A ligase, ADP-forming, beta subunit	3	1	0.333333	-1.58496
Sugp2	SURP and G patch domain containing 2	3	1	0.333333	-1.58496
Smarcd1	SWI/SNF related, matrix associated, actin dependent regulator of chromatin, subfamily d, member 1	3	1	0.333333	-1.58496
Thy1	thymus cell antigen 1, theta	15	5	0.333333	-1.58496
Supt6	suppressor of Ty 6	6	2	0.333333	-1.58496
Tpt1	tumor protein, translationally-controlled 1	9	3	0.333333	-1.58496
Tsn	translin	6	2	0.333333	-1.58496
Tpd52l2	tumor protein D52-like 2	3	1	0.333333	-1.58496
Snrpa1	small nuclear ribonucleoprotein polypeptide A'	6	2	0.333333	-1.58496
Usp47	ubiquitin specific peptidase 47	3	1	0.333333	-1.58496
Ubfd1	ubiquitin family domain containing 1	3	1	0.333333	-1.58496
Myg1	melanocyte proliferating gene 1	6	2	0.333333	-1.58496
Vps26b	VPS26 retromer complex component B	6	2	0.333333	-1.58496
Casz1	castor zinc finger 1	3	1	0.333333	-1.58496
Rpn2	ribophorin II	3	1	0.333333	-1.58496
Opa1	OPA1, mitochondrial dynamin like GTPase	3	1	0.333333	-1.58496
Myh9	myosin, heavy polypeptide 9, non-muscle	24	8	0.333333	-1.58496
Gnai3	guanine nucleotide binding protein (G protein), alpha inhibiting 3	16	5	0.3125	-1.67807
Cryab	crystallin, alpha B	71	22	0.309859	-1.69032
Farsb	phenylalanyl-tRNA synthetase, beta subunit	13	4	0.307692	-1.70044
Ndrg3	N-myc downstream regulated gene 3	13	4	0.307692	-1.70044
Trf	transferrin	13	4	0.307692	-1.70044
Oxct1	3-oxoacid CoA transferase 1	13	4	0.307692	-1.70044
Eno3	enolase 3, beta muscle	56	17	0.303571	-1.71989
Calb1	calbindin 1	10	3	0.3	-1.73697
Cp	ceruloplasmin	10	3	0.3	-1.73697
Gnat2	guanine nucleotide binding protein, alpha transducing 2	10	3	0.3	-1.73697
Rbbp7	retinoblastoma binding protein 7, chromatin remodeling factor	10	3	0.3	-1.73697
Map1a	microtubule-associated protein 1 A	20	6	0.3	-1.73697
Ncam2	neural cell adhesion molecule 2	10	3	0.3	-1.73697
Prkcb	protein kinase C, beta	10	3	0.3	-1.73697
Atp1b1	ATPase, Na+/K+ transporting, beta 1 polypeptide	10	3	0.3	-1.73697
Strbp	spermatid perinuclear RNA binding protein	10	3	0.3	-1.73697
Sart3	squamous cell carcinoma antigen recognized by T cells 3	10	3	0.3	-1.73697
Ubqln2	ubiquilin 2	10	3	0.3	-1.73697
Map6	microtubule-associated protein 6	27	8	0.296296	-1.75489
Uba1	ubiquitin-like modifier activating enzyme 1	51	15	0.294118	-1.76553
Psmd5	proteasome (prosome, macropain) 26S subunit, non-ATPase, 5	7	2	0.285714	-1.80735
Psmc5	protease (prosome, macropain) 26S subunit, ATPase 5	14	4	0.285714	-1.80735
Hibadh	3-hydroxyisobutyrate dehydrogenase	7	2	0.285714	-1.80735
Rpl12	ribosomal protein L12	7	2	0.285714	-1.80735
Rpl23	ribosomal protein L23	7	2	0.285714	-1.80735
Arf2	ADP-ribosylation factor 2	14	4	0.285714	-1.80735
Arf5	ADP-ribosylation factor 5	7	2	0.285714	-1.80735
Nars	asparaginyl-tRNA synthetase	7	2	0.285714	-1.80735
Ccar1	cell division cycle and apoptosis regulator 1	7	2	0.285714	-1.80735
Xpo1	exportin 1	7	2	0.285714	-1.80735
Hnrnpll	heterogeneous nuclear ribonucleoprotein L-like	7	2	0.285714	-1.80735
Idh2	isocitrate dehydrogenase 2 (NADP+), mitochondrial	7	2	0.285714	-1.80735
Lars	leucyl-tRNA synthetase	7	2	0.285714	-1.80735
Oat	ornithine aminotransferase	7	2	0.285714	-1.80735
Pacsin2	protein kinase C and casein kinase substrate in neurons 2	7	2	0.285714	-1.80735
Pde6a	phosphodiesterase 6A, cGMP-specific, rod, alpha	28	8	0.285714	-1.80735
Thumpd1	THUMP domain containing 1	7	2	0.285714	-1.80735
Supt5	suppressor of Ty 5	7	2	0.285714	-1.80735
Tfrc	transferrin receptor	7	2	0.285714	-1.80735
Uchl4	ubiquitin carboxyl-terminal esterase L4	7	2	0.285714	-1.80735
Hk1	hexokinase 1	25	7	0.28	-1.8365
Pgk2	phosphoglycerate kinase 2	25	7	0.28	-1.8365
Guk1	guanylate kinase 1	18	5	0.277778	-1.848
Eif3c	eukaryotic translation initiation factor 3, subunit C	11	3	0.272727	-1.87447
Arf1	ADP-ribosylation factor 1	15	4	0.266667	-1.90689
Arf3	ADP-ribosylation factor 3	15	4	0.266667	-1.90689
Sf3b3	splicing factor 3b, subunit 3	15	4	0.266667	-1.90689
Pygm	muscle glycogen phosphorylase	19	5	0.263158	-1.926
Psmd13	proteasome (prosome, macropain) 26S subunit, non-ATPase, 13	8	2	0.25	-2
Psmd6	proteasome (prosome, macropain) 26S subunit, non-ATPase, 6	8	2	0.25	-2
Pdap1	PDGFA associated protein 1	4	1	0.25	-2
Rpl17	ribosomal protein L17	8	2	0.25	-2
Adnp	activity-dependent neuroprotective protein	4	1	0.25	-2
Rnpep	arginyl aminopeptidase (aminopeptidase B)	4	1	0.25	-2
Blmh	bleomycin hydrolase	8	2	0.25	-2
Camk1d	calcium/calmodulin-dependent protein kinase ID	4	1	0.25	-2
Cops8	COP9 signalosome subunit 8	4	1	0.25	-2
Dnajc8	DnaJ heat shock protein family (Hsp40) member C8	4	1	0.25	-2
Dusp3	dual specificity phosphatase 3 (vaccinia virus phosphatase VH1-related)	4	1	0.25	-2
Sh3gl2	SH3-domain GRB2-like 2	8	2	0.25	-2
Eif4b	eukaryotic translation initiation factor 4B	4	1	0.25	-2
Ftl1	ferritin light polypeptide 1	4	1	0.25	-2
Galk1	galactokinase 1	4	1	0.25	-2
Add3	adducin 3 (gamma)	4	1	0.25	-2
Tsta3	tissue specific transplantation antigen P35B	4	1	0.25	-2
Qars	glutaminyl-tRNA synthetase	8	2	0.25	-2
Gars	glycyl-tRNA synthetase	4	1	0.25	-2
Gnai1	guanine nucleotide binding protein (G protein), alpha inhibiting 1	20	5	0.25	-2
Gnat3	guanine nucleotide binding protein, alpha transducing 3	16	4	0.25	-2
Khdrbs3	KH domain containing, RNA binding, signal transduction associated 3	4	1	0.25	-2
Mpp2	membrane protein, palmitoylated 2 (MAGUK p55 subfamily member 2)	8	2	0.25	-2
Ddah2	dimethylarginine dimethylaminohydrolase 2	12	3	0.25	-2
Nbea	neurobeachin	4	1	0.25	-2
Negr1	neuronal growth regulator 1	8	2	0.25	-2
Ppp1r8	protein phosphatase 1, regulatory subunit 8	4	1	0.25	-2
Nme1	NME/NM23 nucleoside diphosphate kinase 1	12	3	0.25	-2
Ppp1r7	protein phosphatase 1, regulatory subunit 7	12	3	0.25	-2
Luc7l	Luc7-like	4	1	0.25	-2
Reep6	receptor accessory protein 6	8	2	0.25	-2
Pak1	p21 (RAC1) activated kinase 1	4	1	0.25	-2
Slc12a5	solute carrier family 12, member 5	24	6	0.25	-2
Snx2	sorting nexin 2	4	1	0.25	-2
Tars	threonyl-tRNA synthetase	4	1	0.25	-2
Tcea1	transcription elongation factor A (SII) 1	8	2	0.25	-2
Pura	purine rich element binding protein A	16	4	0.25	-2
Purb	purine rich element binding protein B	12	3	0.25	-2
Ptpn11	protein tyrosine phosphatase, non-receptor type 11	4	1	0.25	-2
Ubqln1	ubiquilin 1	8	2	0.25	-2
Ubap2l	ubiquitin-associated protein 2-like	4	1	0.25	-2
Wdr37	WD repeat domain 37	4	1	0.25	-2
Smu1	smu-1 suppressor of mec-8 and unc-52 homolog (C. elegans)	4	1	0.25	-2
Dync1li1	dynein cytoplasmic 1 light intermediate chain 1	17	4	0.235294	-2.08746
Synj1	synaptojanin 1	17	4	0.235294	-2.08746
Gnb1	guanine nucleotide binding protein (G protein), beta 1	47	11	0.234043	-2.09516
Gnb2	guanine nucleotide binding protein (G protein), beta 2	47	11	0.234043	-2.09516
Canx	calnexin	13	3	0.230769	-2.11548
Cndp2	CNDP dipeptidase 2 (metallopeptidase M20 family)	13	3	0.230769	-2.11548
Eif3a	eukaryotic translation initiation factor 3, subunit A	13	3	0.230769	-2.11548
Selenbp1	selenium binding protein 1	13	3	0.230769	-2.11548
Abat	4-aminobutyrate aminotransferase	9	2	0.222222	-2.16993
Eif4g2	eukaryotic translation initiation factor 4, gamma 2	9	2	0.222222	-2.16993
Tulp1	tubby like protein 1	9	2	0.222222	-2.16993
Crygb	crystallin, gamma B	14	3	0.214286	-2.22239
Vdac3	voltage-dependent anion channel 3	28	6	0.214286	-2.22239
Psmd14	proteasome (prosome, macropain) 26S subunit, non-ATPase, 14	5	1	0.2	-2.32193
Nt5e	5' nucleotidase, ecto	10	2	0.2	-2.32193
Ass1	argininosuccinate synthetase 1	5	1	0.2	-2.32193
Atxn10	ataxin 10	5	1	0.2	-2.32193
Camk2d	calcium/calmodulin-dependent protein kinase II, delta	15	3	0.2	-2.32193
Lyar	Ly1 antibody reactive clone	10	2	0.2	-2.32193
Cul5	cullin 5	5	1	0.2	-2.32193
Rpn1	ribophorin I	15	3	0.2	-2.32193
Lgalsl	lectin, galactoside binding-like	5	1	0.2	-2.32193
Idh3a	isocitrate dehydrogenase 3 (NAD+) alpha	10	2	0.2	-2.32193
Iars	isoleucine-tRNA synthetase	5	1	0.2	-2.32193
Slc27a1	solute carrier family 27 (fatty acid transporter), member 1	5	1	0.2	-2.32193
Macf1	microtubule-actin crosslinking factor 1	10	2	0.2	-2.32193
Ndufa8	NADH:ubiquinone oxidoreductase subunit A8	5	1	0.2	-2.32193
Nfasc	neurofascin	10	2	0.2	-2.32193
Nasp	nuclear autoantigenic sperm protein (histone-binding)	5	1	0.2	-2.32193
G3bp1	GTPase activating protein (SH3 domain) binding protein 1	10	2	0.2	-2.32193
Rab3d	RAB3D, member RAS oncogene family	5	1	0.2	-2.32193
Arhgap1	Rho GTPase activating protein 1	5	1	0.2	-2.32193
Selenbp2	selenium binding protein 2	10	2	0.2	-2.32193
Ppp1cc	protein phosphatase 1 catalytic subunit gamma	5	1	0.2	-2.32193
Stam	signal transducing adaptor molecule (SH3 domain and ITAM motif) 1	5	1	0.2	-2.32193
Syn2	synapsin II	5	1	0.2	-2.32193
Tnpo1	transportin 1	5	1	0.2	-2.32193
Vps35	VPS35 retromer complex component	15	3	0.2	-2.32193
Crocc	ciliary rootlet coiled-coil, rootletin	26	5	0.192308	-2.37851
Calml3	calmodulin-like 3	21	4	0.190476	-2.39232
Uqcrc2	ubiquinol cytochrome c reductase core protein 2	16	3	0.1875	-2.41504
Prkaca	protein kinase, cAMP dependent, catalytic, alpha	11	2	0.181818	-2.45943
Hspa12a	heat shock protein 12A	11	2	0.181818	-2.45943
Oxr1	oxidation resistance 1	11	2	0.181818	-2.45943
Gnat1	guanine nucleotide binding protein, alpha transducing 1	63	11	0.174603	-2.51785
Pitpnm1	phosphatidylinositol transfer protein, membrane-associated 1	23	4	0.173913	-2.52356
Cryba2	crystallin, beta A2	12	2	0.166667	-2.58496
Clint1	clathrin interactor 1	6	1	0.166667	-2.58496
Cope	coatomer protein complex, subunit epsilon	6	1	0.166667	-2.58496
Eps15l1	epidermal growth factor receptor pathway substrate 15-like 1	6	1	0.166667	-2.58496
Gstm1	glutathione S-transferase, mu 1	6	1	0.166667	-2.58496
Gtpbp1	GTP binding protein 1	6	1	0.166667	-2.58496
Ppa2	pyrophosphatase (inorganic) 2	6	1	0.166667	-2.58496
Acsl6	acyl-CoA synthetase long-chain family member 6	6	1	0.166667	-2.58496
Mat2b	methionine adenosyltransferase II, beta	6	1	0.166667	-2.58496
Cyb5r3	cytochrome b5 reductase 3	6	1	0.166667	-2.58496
Pafah1b2	platelet-activating factor acetylhydrolase, isoform 1b, subunit 2	6	1	0.166667	-2.58496
Unc119	unc-119 lipid binding chaperone	12	2	0.166667	-2.58496
Pdxp	pyridoxal (pyridoxine, vitamin B6) phosphatase	6	1	0.166667	-2.58496
Fbl	fibrillarin	6	1	0.166667	-2.58496
Tpp2	tripeptidyl peptidase II	6	1	0.166667	-2.58496
Ap3d1	adaptor-related protein complex 3, delta 1 subunit	7	1	0.142857	-2.80735
Cdh2	cadherin 2	7	1	0.142857	-2.80735
Crygc	crystallin, gamma C	14	2	0.142857	-2.80735
Kif21a	kinesin family member 21A	7	1	0.142857	-2.80735
Ppm1a	protein phosphatase 1A, magnesium dependent, alpha isoform	7	1	0.142857	-2.80735
Strn3	striatin, calmodulin binding protein 3	7	1	0.142857	-2.80735
Ube2v1	ubiquitin-conjugating enzyme E2 variant 1	7	1	0.142857	-2.80735
Clic6	chloride intracellular channel 6	8	1	0.125	-3
Polr2a	polymerase (RNA) II (DNA directed) polypeptide A	8	1	0.125	-3
Ktn1	kinectin 1	8	1	0.125	-3
Esd	esterase D/formylglutathione hydrolase	8	1	0.125	-3
Cbx1	chromobox 1	9	1	0.111111	-3.16993
Atp5o	ATP synthase, H+ transporting, mitochondrial F1 complex, O subunit	11	1	0.0909091	-3.45943
Atp5o	ATP synthase, H+ transporting, mitochondrial F1 complex, O subunit	11	1	0.0909091	-3.45943
Gatd3a	glutamine amidotransferase like class 1 domain containing 3A	11	1	0.0909091	-3.45943
Sf3b1	splicing factor 3b, subunit 1	11	1	0.0909091	-3.45943
Tnr	tenascin R	23	2	0.0869565	-3.52356
Dld	dihydrolipoamide dehydrogenase	16	1	0.0625	-4
Aldh9a1	aldehyde dehydrogenase 9, subfamily A1	3	0	0	#NAME?
Arpc2	actin related protein 2/3 complex, subunit 2	4	0	0	#NAME?
Aarsd1	alanyl-tRNA synthetase domain containing 1	3	0	0	#NAME?
Atp5l	ATP synthase, H+ transporting, mitochondrial F0 complex, subunit G	6	0	0	#NAME?
Ddx42	DEAD (Asp-Glu-Ala-Asp) box polypeptide 42	7	0	0	#NAME?
Bbs7	Bardet-Biedl syndrome 7 (human)	3	0	0	#NAME?
Sntb1	syntrophin, basic 1	3	0	0	#NAME?
Add2	adducin 2 (beta)	5	0	0	#NAME?
Cryba4	crystallin, beta A4	8	0	0	#NAME?
Bcat1	branched chain aminotransferase 1, cytosolic	3	0	0	#NAME?
Cad	carbamoyl-phosphate synthetase 2, aspartate transcarbamylase, and dihydroorotase	5	0	0	#NAME?
Prkacb	protein kinase, cAMP dependent, catalytic, beta	6	0	0	#NAME?
Prkar1a	protein kinase, cAMP dependent regulatory, type I, alpha	6	0	0	#NAME?
Cisd1	CDGSH iron sulfur domain 1	6	0	0	#NAME?
Cpne6	copine VI	3	0	0	#NAME?
Crkl	v-crk avian sarcoma virus CT10 oncogene homolog-like	4	0	0	#NAME?
Cul4a	cullin 4A	3	0	0	#NAME?
Cul4b	cullin 4B	3	0	0	#NAME?
Cwf19l1	CWF19-like 1, cell cycle control (S. pombe)	3	0	0	#NAME?
Appl1	adaptor protein, phosphotyrosine interaction, PH domain and leucine zipper containing 1	4	0	0	#NAME?
Ddt	D-dopachrome tautomerase	3	0	0	#NAME?
Dlat	dihydrolipoamide S-acetyltransferase (E2 component of pyruvate dehydrogenase complex)	5	0	0	#NAME?
Dnajc5	DnaJ heat shock protein family (Hsp40) member C5	10	0	0	#NAME?
Huwe1	HECT, UBA and WWE domain containing 1	3	0	0	#NAME?
Eif2s1	eukaryotic translation initiation factor 2, subunit 1 alpha	4	0	0	#NAME?
Eif3b	eukaryotic translation initiation factor 3, subunit B	7	0	0	#NAME?
Eif3f	eukaryotic translation initiation factor 3, subunit F	3	0	0	#NAME?
Eif4g1	eukaryotic translation initiation factor 4, gamma 1	4	0	0	#NAME?
Xpo5	exportin 5	3	0	0	#NAME?
Flnb	filamin, beta	3	0	0	#NAME?
Tigar	Trp53 induced glycolysis repulatory phosphatase	4	0	0	#NAME?
Fyco1	FYVE and coiled-coil domain containing 1	4	0	0	#NAME?
Napg	N-ethylmaleimide sensitive fusion protein attachment protein gamma	7	0	0	#NAME?
Gtf2f1	general transcription factor IIF, polypeptide 1	4	0	0	#NAME?
Gtf2f2	general transcription factor IIF, polypeptide 2	4	0	0	#NAME?
Gngt1	guanine nucleotide binding protein (G protein), gamma transducing activity polypeptide 1	5	0	0	#NAME?
Hdac6	histone deacetylase 6	3	0	0	#NAME?
Hip1	huntingtin interacting protein 1	4	0	0	#NAME?
Hmgcs1	3-hydroxy-3-methylglutaryl-Coenzyme A synthase 1	5	0	0	#NAME?
Ipo5	importin 5	5	0	0	#NAME?
Idh3g	isocitrate dehydrogenase 3 (NAD+), gamma	4	0	0	#NAME?
Bag6	BCL2-associated athanogene 6	11	0	0	#NAME?
Fcsk	fucose kinase	3	0	0	#NAME?
Relch	RAB11 binding and LisH domain, coiled-coil and HEAT repeat containing	3	0	0	#NAME?
Madd	MAP-kinase activating death domain	4	0	0	#NAME?
Pitpnm3	PITPNM family member 3	3	0	0	#NAME?
Mars	methionine-tRNA synthetase	4	0	0	#NAME?
Aldh6a1	aldehyde dehydrogenase family 6, subfamily A1	4	0	0	#NAME?
Mettl3	methyltransferase like 3	4	0	0	#NAME?
2019-09-03	septin 3	3	0	0	#NAME?
Ubtf	upstream binding transcription factor, RNA polymerase I	5	0	0	#NAME?
Nudcd1	NudC domain containing 1	3	0	0	#NAME?
C2cd2l	C2 calcium-dependent domain containing 2-like	7	0	0	#NAME?
Pabpn1	poly(A) binding protein, nuclear 1	4	0	0	#NAME?
Hcn1	hyperpolarization activated cyclic nucleotide gated potassium channel 1	6	0	0	#NAME?
Prpf6	pre-mRNA splicing factor 6	7	0	0	#NAME?
Abhd14b	abhydrolase domain containing 14b	7	0	0	#NAME?
Ppp1r2	protein phosphatase 1, regulatory inhibitor subunit 2	4	0	0	#NAME?
Rph3a	rabphilin 3A	5	0	0	#NAME?
Prxl2a	peroxiredoxin like 2A	5	0	0	#NAME?
Grk1	G protein-coupled receptor kinase 1	11	0	0	#NAME?
Rbm26	RNA binding motif protein 26	4	0	0	#NAME?
Rbm4	RNA binding motif protein 4	3	0	0	#NAME?
Rbm4b	RNA binding motif protein 4B	3	0	0	#NAME?
Msi1	musashi RNA-binding protein 1	7	0	0	#NAME?
Ahcyl1	S-adenosylhomocysteine hydrolase-like 1	5	0	0	#NAME?
Ppp3cc	protein phosphatase 3, catalytic subunit, gamma isoform	3	0	0	#NAME?
Snw1	SNW domain containing 1	3	0	0	#NAME?
Slc8a1	solute carrier family 8 (sodium/calcium exchanger), member 1	7	0	0	#NAME?
Sdf2	stromal cell derived factor 2	4	0	0	#NAME?
Sv2a	synaptic vesicle glycoprotein 2 a	12	0	0	#NAME?
Sv2b	synaptic vesicle glycoprotein 2 b	9	0	0	#NAME?
Tln2	talin 2	10	0	0	#NAME?
Trappc12	trafficking protein particle complex 12	3	0	0	#NAME?
Tcerg1	transcription elongation regulator 1 (CA150)	6	0	0	#NAME?
Tnpo2	transportin 2 (importin 3, karyopherin beta 2b)	3	0	0	#NAME?
Tub	tubby bipartite transcription factor	4	0	0	#NAME?
Tdrd7	tudor domain containing 7	3	0	0	#NAME?
Usp7	ubiquitin specific peptidase 7	4	0	0	#NAME?
Uchl5	ubiquitin carboxyl-terminal esterase L5	3	0	0	#NAME?
Ube2v2	ubiquitin-conjugating enzyme E2 variant 2	4	0	0	#NAME?
Uba1y	ubiquitin-activating enzyme, Chr Y	6	0	0	#NAME?
Uba6	ubiquitin-like modifier activating enzyme 6	3	0	0	#NAME?
Vps45	vacuolar protein sorting 45	4	0	0	#NAME?
Vps4a	vacuolar protein sorting 4A	3	0	0	#NAME?
Cacna2d2	calcium channel, voltage-dependent, alpha 2/delta subunit 2	8	0	0	#NAME?
Wdr48	WD repeat domain 48	4	0	0	#NAME?
Wdr7	WD repeat domain 7	5	0	0	#NAME?
Zfp638	zinc finger protein 638	3	0	0	#NAME?
Atp5h	ATP synthase, H+ transporting, mitochondrial F0 complex, subunit D	6	0	0	#NAME?
Ermn	ermin, ERM-like protein	4	0	0	#NAME?
Tomm70a	translocase of outer mitochondrial membrane 70A	3	0	0	#NAME?
Tmed10	transmembrane p24 trafficking protein 10	4	0	0	#NAME?
