# Supplementary material for: Loss of endocytosis-associated RabGEF1 causes aberrant morphogenesis and altered autophagy in photoreceptors leading to retinal degeneration
Source: PLoS Genet. 2020 Dec 23;16(12):e1009259. doi: 10.1371/journal.pgen.1009259 (PMC7790415; doi:10.1371/journal.pgen.1009259)
Supplement: S3 Table — (XLSX) [file pgen.1009259.s011.xlsx]

## Sheet: Sheet1
S3 Table: Resource table listing all antibodies used within the study.
Antibody	Source/Catalogue #	Concentration	Application	Cell Type, Cellular Pathway
Actin-b	Sigma, A5316	1:1000	WB	Housekeeping; Loading Control
Arrestin-Cone	EMD Millipore, AB15282	1:1000	IHC	Cone Photoreceptors
Calbindin	EMD Millipore, PC253L	1:500	IHC	Horizontal/Amacrine/Ganglion Cells
CNGA1	T. Li Custom	1:300	IHC	Phototransduction
CNGB1	T. Li Custom	1:300, 1:500	IHC, WB	Phototransduction
EEA1	Cell Signaling, 2411	1:500	WB	Early Endosomes
GFAP	Dako, Z0334	1:1000	IHC	Glia, Retinal Stress Response
Glutamine Synthetase (GS)	Chemicon/Millipore, MAB302	1:500	IHC	Müller
LC3A/B	Cell Signaling, 12741	1:300	IHC	Autophagosomes
NCKX	T.Li Custom	1:300	IHC, WB	Phototransduction
PDE6b	T.Li Custom	1:300, 1:1000	IHC, WB	Phototransduction
PKC-a	Sigma, P4334	1:500	IHC	Bipolar Cells
Rabgef1	Sigma, R5405	1:300, 1:1000	IHC, WB	Early Endocytosis
Rabaptin 5 (Rabep1)	Bethyl Laboratories, A302-821A	1:1000	WB	Early Endocytosis
RDS-Peripherin	T.Li Custom	1:300, 1:500	IHC, WB	Outer Segment Disc Stability Protein
Ribeye	BD Transduction, 612044	1:250	IHC	Photoreceptor/Bipolar Ribbon Synapses
Rhodopsin ID4	Bob Molday, Custom	1:1000	IHC, WB	Rod Photoreceptors
Rhodopsin Kinase	T.Li, Custom	1:1000	IHC, WB	Phototransduction
Rom1	T.Li, Custom	1:300, 1:500	IHC, WB	Outer Segment Disc Stability Protein
Transducin	Santa Cruz, sc-389	1:1000	IHC, WB	Phototransduction
Tubulin-g	Sigma Aldrich, T6557	1:3000	WB	Housekeeping; Loading Control
p62/SQSTM1	Abcam, ab109012	1:500, 1:50	IHC, ImmunoEM	Autophagosomes
